# Supplementary material for: Temporal regulation of expression of immediate early and second phase transcripts by endothelin-1 in cardiomyocytes
Source: Genome Biol. 2008 Feb 14;9(2):R32. doi: 10.1186/gb-2008-9-2-r32 (PMC2374717; doi:10.1186/gb-2008-9-2-r32)
Supplement: Additional data file 1 — Variably expressed genes classified according to function and clustered according to time. [file gb-2008-9-2-r32-S1.xls]

## Sheet: List by function
Gene Symbol	Gene Title	Probeset(s)	Time (h)				Time course
			0.5	1	2	4	cluster
Apoptosis-associated
Bat3	HLA-B-associated transcript 3	1375323_a_at	1.26229	1.53517	1.49179	1.22893	TC9
Bcl10	B-cell CLL/lymphoma 10	1368118_at	1.11506	1.27649	1.6506	1.51441	TC7
Bcl2l11	BCL2-like 11 (apoptosis facilitator)	1388742_at	0.965333	0.67459	0.687075	0.456651	TC2
Bmf	Bcl2 modifying factor	1374493_at	0.918543	0.680384	0.439443	0.525444	TC1
Dffb	DNA fragmentation factor, beta subunit	1387604_at	1.6306	1.2007	1.18051	1.19367	TC11a
Mcl1	Myeloid cell leukemia sequence 1	1372520_at	1.11767	1.50005	1.66521	1.60641	TC5
Nod1	Nucleotide-binding oligomerization domain containing 1	1372236_at	1.0128	0.838152	0.638812	0.820314	TC1
Pdcd4	Programmed cell death 4	1383327_at, 1383328_x_at, 1387521_at	0.886364	0.924084	0.691604	0.627216	TC2
Pdcl3(p)	Phosducin-like 3	1377779_at	0.965472	1.24186	1.55485	1.6247	TC7
Tnfaip8(p)	Tumor necrosis factor, alpha-induced protein 8 (p)	1398407_at	1.09244	0.751007	0.589115	0.939953	TC4
Cell-cell and cell-matrix adhesion/interaction
Amotl1	Angiomotin-like 1	1376993_at	0.858468	1.21467	1.57067	1.99789	TC6
Cadm4	Cell adhesion molecule 4	1374742_at	0.989891	0.877412	1.26546	2.33527	TC8
Cd44	CD44 antigen	1368921_a_at, 1387952_a_at, 1390659_at	1.03111	1.37912	2.91178	3.82647	TC6
Cldn12	Claudin 12	1373182_at	1.20506	1.16956	1.696	1.2287	TC10
Col12a1	Procollagen, type XII, alpha 1	1370927_at	1.06897	1.20599	1.58487	1.53616	TC7
Cspg4	Chondroitin sulfate proteoglycan 4	1368685_at	0.968324	1.12106	2.03665	3.37415	TC8
Cyr61	Cysteine rich protein 61	1368290_at	4.16033	5.91639	3.60114	2.91292	TC11c
Dag1	Dystroglycan 1	1389105_at	1.22776	1.59364	1.43196	1.26201	TC9
Efna1	Ephrin A1	1372844_at, 1398273_at	0.767026	0.938363	2.45769	1.2662	TC10
Efnb2	Ephrin B2	1383353_at	0.959322	1.59371	2.29894	2.30785	TC7
Emp1	Epithelial membrane protein 1	1369736_at, 1371527_at	1.32767	1.95782	2.34903	2.54882	TC5
Epha2(p)	Eph receptor A2 (p)	1374143_at	1.3373	2.04412	4.4082	2.72316	TC7
Epha3	Eph receptor A3	1385082_at	0.967117	0.960653	0.893118	0.52358	TC2
Epha4(p)	Eph receptor A4 (p)	1390638_at	1.07222	0.958578	0.432959	0.492713	TC1
Has2	Hyaluronan synthase 2	1387548_at	2.49536	7.54104	1.98049	1.29951	TC11c
Icam1	Intercellular adhesion molecule 1	1387202_at	1.28756	2.36477	2.807	1.94558	TC5
Itga5	Integrin alpha 5 (mapped)	1385649_at	1.06147	1.45868	2.36345	2.16707	TC7
Itga6	Integrin, alpha 6	1371186_at	0.941666	1.126	1.40666	1.63196	TC6
Itgav(p)	Integrin alpha V (p)	1386581_at	0.931879	1.33828	1.55423	1.50481	TC7
Mbp	Myelin basic protein	1379526_at	0.70123	0.74454	0.521324	0.749901	TC4
Pcdh18(p)	Protocadherin 18 (p)	1384824_at	1.1384	1.00199	0.538297	1.17071	TC4
Pcdh20(p)	Protocadherin 20 (p)	1385229_at	1.00244	1.56571	1.73914	0.854066	TC9
Pcdh7	Protocadherin 7	1377795_at	0.862404	0.945056	0.89168	0.673039	TC2
Prelp	Proline arginine-rich end leucine-rich repeat	1372647_at	0.845398	0.898476	1.31228	1.90323	TC8
Sdc1	Syndecan 1	1367849_at, 1376062_at	0.769066	1.24284	2.87794	4.5011	TC6
Sdc4	Syndecan 4	1367721_at	1.07412	1.39842	2.22604	2.51851	TC7
Selp	Selectin, platelet	1391946_at	0.936468	1.02438	1.4365	1.07891	TC10
Thbs1	Thrombospondin 1	1374529_at, 1394109_at	1.80029	2.58979	3.25088	3.50938	TC5
Tjp2	Tight junction protein 2	1370940_at	1.18197	0.971019	1.86363	2.54664	TC8
Tnc	Tenascin C	1373401_at	0.939019	1.66767	4.5454	4.50702	TC7
Tnfaip6	Tumor necrosis factor alpha induced protein 6	1371194_at	1.80594	4.24601	3.34856	0.776544	TC9
Tspan5	Tetraspanin 5	1377089_a_at, 1380725_at, 1394316_a_at	0.929401	1.057	3.28434	4.41762	TC6
Wisp1	WNT1 inducible signaling pathway protein 1	1384051_at	0.856013	0.994345	1.5475	2.47057	TC8
Wnt4	Wingless-related MMTV integration site 4	1368641_at	0.854247	0.717052	0.643142	0.868144	TC4
Channels, pumps/transporters
Abcb1/1a	ATP-binding cassette, sub-family B (MDR/TAP), member 1/1A	1370583_s_at	1.04761	1.23095	1.73688	1.34215	TC10
Atp10a	ATPase, class V, type 10A	1385361_at	0.968043	0.942111	1.37773	1.63072	TC6
Atp2b1	ATPase, Ca++ transporting, plasma membrane 1	1370050_at, 1374702_at, 1386426_at	0.90315	1.05844	2.03994	2.08174	TC6
Atp8b1(p)	ATPase, Class I, type 8B, member 1 (p)	1378134_at, 1391693_at	0.850516	1.15803	2.99087	1.8413	TC10
Chac1(p)	ChaC, cation transport regulator-like 1 (E. coli) (p)	1389573_at	1.70371	2.6491	1.00624	1.02323	TC11c
Clic4	Chloride intracellular channel 4	1387420_at	1.1484	1.7065	1.51536	1.54611	TC5
Fxyd5	FXYD domain-containing ion transport regulator 5	1368207_at	0.961055	0.972893	1.17985	1.65301	TC8
Gja1	Gap junction membrane channel protein alpha 1	1369640_at	1.32338	2.01167	1.41958	1.2771	TC9
KCNE4	Potassium voltage-gated channel, Isk-related subfamily, gene 4	1390969_at	0.965636	0.598024	0.395716	0.567805	TC1
Kcnj11	Potassium inwardly rectifying channel, subfamily J, member 11	1369782_a_at, 1387698_at, 1391007_s_at	1.02293	0.775577	0.540787	0.657009	TC1
Kcnj5	Potassium inwardly-rectifying channel, subfamily J, member 5	1394855_at	1.16524	0.716859	0.484888	0.735182	TC1
Kcnj8	Potassium inwardly-rectifying channel, subfamily J, member 8	1368911_at	1.09161	0.807381	0.53328	0.364931	TC2
Kcnk3	Potassium channel, subfamily K, member 3	1398313_a_at	0.962625	1.27658	1.44291	1.57849	TC7
Kctd10	Potassium channel tetramerization domain containing 10	1371857_at	0.943483	1.11835	1.40565	1.6536	TC6
Kctd11(p)	Potassium channel tetramerisation domain containing 11 (p)	1385226_at	1.00149	1.19067	1.62024	1.52279	TC7
Kctd2(p)	Potassium channel tetramerisation domain containing protein 2 (p)	1389988_at	0.830846	0.642983	0.619199	0.8433	TC4
Kctd5(p)	Potassium channel tetramerisation domain containing 5 (p)	1392292_at, 1397764_at	0.868463	1.12663	1.53718	1.65573	TC6
Kctd9(p)	Potassium channel tetramerisation domain containing 9 (p)	1374582_at	0.904471	1.15581	1.63284	1.55946	TC7
Slc12a2	Solute carrier family 12, member 2	1367853_at	0.84832	1.28662	1.70475	1.62327	TC7
Slc16a12	Solute carrier family 16 (monocarboxylic acid transporters), member 12	1393516_at	0.967569	1.11594	0.803597	0.680868	TC2
Slc16a6	Solute carrier family 16 (monocarboxylic acid transporters), member 6	1376267_at, 1390036_at	0.827708	1.10865	1.66632	1.37956	TC7
Slc20a1	Solute carrier family 20 (phosphate transporter), member 1	1370314_at	1.18496	1.5388	1.68702	1.59517	TC5
Slc23a1	Solute carrier family 23 (nucleobase transporters), member 1	1376969_at	0.927693	1.04908	1.50265	1.81203	TC6
Slc23a2	Solute carrier family 23 (nucleobase transporters), member 2	1369378_at	0.973028	1.3107	1.24834	1.54565	TC7
Slc25a25	Solute carrier family 25 (mitochondrial carrier, phosphate carrier), member 25	1371754_at	3.33702	3.40314	1.80443	1.54741	TC11b
Slc25a40	Solute carrier family 25, member 40	1379632_at	0.841454	0.988726	0.686385	0.774498	TC1
Slc29a2	Solute carrier family 29 (nucleoside transporters), member 2	1387585_at	1.0398	1.07649	1.49309	1.59293	TC6
Slc2a3	Solute carrier family 2 (facilitated glucose transporter), member 3	1372326_at, 1387707_at	1.4814	1.51715	1.82218	2.30056	TC5
Slc30a1	Solute carrier family 30 (zinc transporter), member 1	1369099_at, 1383253_at, 1383632_at	0.850079	1.07908	1.76282	1.02955	TC10
Slc35e4	Solute carrier family 35, member E4	1387942_at	0.951738	1.03491	1.83384	2.12044	TC6
Slc37a1	Solute carrier family 37 (glycerol-3-phosphate transporter), member 1	1382076_at	0.879469	0.921	1.06883	2.00781	TC8
Slc39a14(p)	Solute carrier family 39 (zinc transporter), member 14 (p)	1382919_at	1.14619	1.6426	0.894549	0.990184	TC11c
Slc41a2(p)	Solute carrier family 41, member 2 (p)	1379805_at	0.835035	1.1182	1.62724	1.95594	TC6
Slc4a7	Solute carrier family 4, sodium bicarbonate cotransporter, member 7	1369160_a_at, 1379739_at	0.972276	1.26625	1.65378	1.2919	TC10
Slc6a17	Solute carrier family 6 (neurotransmitter transporter), member 17	1384302_at, 1384303_s_at	0.966413	0.888063	0.845471	0.619327	TC2
Slc7a1	Solute carrier family 7 (cationic amino acid transporter, y+ system), member 1	1368391_at, 1368392_at, 1387167_at	0.889859	1.40812	1.95646	1.54477	TC7
Slc7a2	Solute carrier family 7 (cationic amino acid transporter, y+ system), member 2	1378927_at	0.950513	0.894302	0.663014	0.578454	TC2
Slco3a1	Solute carrier organic anion transporter family, member 3a1	1379236_at	0.945776	1.16726	1.19021	1.5882	TC8
Trpc6	Transient receptor potential cation channel, subfamily C, member 6	1370139_a_at	1.68313	1.48004	2.03727	2.80323	TC8
Cytoskeleton and myofibrillar apparatus
Actn1	Actinin, alpha 1	1389189_at, 1398294_at	0.956252	1.0946	1.91345	2.49701	TC6
Actr3	ARP3 actin-related protein 3 homolog (yeast)	1395886_at	1.2737	1.66418	1.27904	1.4867	TC5
Ank1	Ankyrin 1, erythroid	1389398_at	1.01927	1.04391	0.820053	0.694726	TC2
Bpy2ip1	BPY2 interacting protein 1	1374313_at	1.14764	1.07157	1.53936	1.55138	TC6
Cav1	Caveolin 1	1370131_at, 1372111_at, 1393281_at	0.988785	1.468	1.89241	2.65608	TC7
Cav2	Caveolin 2	1377642_at	0.966879	1.01799	1.39383	1.52543	TC6
Cmya1(p)	Cardiomyopathy associated 1 (p)	1389119_at	1.11197	1.90577	3.52388	2.76797	TC7
Enah	Enabled homolog (Drosophila)	1373535_at, 1396450_at	0.940616	1.46297	1.94288	2.09993	TC7
Fhl1	Four and a half LIM domains 1	1390049_at	1.02684	1.41812	1.53497	1.95505	TC7
Fhl3(p)	Four and a half LIM domains 3 (p)	1372569_at	1.03462	1.19735	1.63544	1.48099	TC7
Flnb(p)	Filamin, beta (p)	1391827_at	1.13367	1.05764	1.169	1.70995	TC8
Flnc(p)	Filamin C, gamma (actin binding protein 280) (p)	1388496_at, 1396085_at	0.953421	1.45365	2.43298	2.23353	TC7
Lmna	Lamin A	1368054_at, 1368055_a_at	1.04497	1.45151	1.71454	1.85974	TC7
Lmod2	Leiomodin 2 (cardiac)	1377610_at	1.19742	2.16215	2.23128	1.85142	TC5
Mon2	MON2 homolog (yeast)	1394391_at	1.50056	1.37872	1.02293	0.692594	TC11b
Mtap6	Microtubule-associated protein 6	1376907_at	1.10467	1.04409	1.51546	1.89704	TC8
Mtss1(p)	Metastasis suppressor 1 (p)	1388874_at	0.932594	0.832681	0.590816	1.01521	TC4
Myh9	Myosin, heavy polypeptide 9, non-muscle	1387402_at	1.06653	1.40822	1.63719	1.70361	TC7
Mylip(p)	Myosin regulatory light chain interacting protein (p)	1389474_at	1.02361	0.729033	0.568258	0.735397	TC1
Myo10(p)	Myosin X (p)	1393639_at	0.6721	0.712169	1.94877	2.35361	TC6
Nedd9	Neural precursor cell expressed, developmentally down-regulated gene 9	1396053_at	1.03708	1.4137	1.12106	1.73995	TC8
Palld	Palladin	1389918_at	0.890835	1.17573	2.05112	1.25559	TC10
Pdlim7	PDZ and LIM domain 7	1370347_at	1.03592	1.28026	1.52652	1.66401	TC7
Ppl(p)	Periplakin (p)	1391187_at	0.367867	1.08463	1.88289	4.30296	TC6
Sept5	Septin 5	1386955_at	0.995489	1.05809	1.38207	1.54244	TC6
Synpo	Synaptopodin	1388786_at, 1394907_at	0.91212	0.753921	0.559096	1.0329	TC4
Synpo2	Synaptopodin-2 (Myopodin) (p)	1371679_at, 1384160_at	1.0622	1.40367	1.74264	2.13678	TC7
Tcap	Titin-cap	1371554_at	0.988514	1.43638	2.22493	2.51692	TC7
Tln1	Talin 1	1378311_at	0.963523	1.17905	1.49273	1.82825	TC6
Tpm1	Tropomyosin 1, alpha	1370287_a_at	0.939258	1.38659	1.76878	1.74715	TC7
Tpm3	Tropomyosin 3, gamma	1370340_x_at	1.18956	1.26088	1.36983	1.59907	TC8
Tubb5/6	Tubulin beta 5/6	1376100_at	1.00173	1.30216	1.99672	2.17762	TC7
Vasp(p)	Vasodilator-stimulated phosphoprotein (p)	1372459_at	0.889939	1.23169	1.59251	1.58119	TC7
Vcl	Vinculin	1372905_at, 1398476_at	1.01507	1.56741	2.20635	2.08493	TC7
Zyx	Zyxin	1388130_at	1.06947	1.50241	1.71385	1.41944	TC5
DNA regulation (structure and repair)
Cbx6	Chromobox homolog 6	1375307_at	0.934806	0.84949	0.658851	0.900789	TC4
Ddb2(p)	Damage specific DNA binding protein 2	1380568_a_at	1.00449	0.90774	0.657939	0.560576	TC2
Ezh2	Enhancer of zeste homolog 2 (Drosophila)	1373290_at	0.811574	0.909289	0.758142	0.703904	TC2
Hmga1	High mobility group AT-hook 1	1386325_at, 1388309_at	1.13983	1.16176	1.72424	1.79173	TC6
Hmga2	High mobility group AT-hook 2	1375184_at	0.949689	1.21586	2.61695	4.00809	TC6
Hmgb2l1(p)	High mobility group box 2-like 1 (p)	1373927_at	0.865706	0.81558	0.612015	0.874065	TC4
Lba1	Lupus brain antigen 1	1377227_at	1.05046	1.03938	1.25195	1.55905	TC8
Mll3	Myeloid/lymphoid or mixed-lineage leukemia 3	1382001_at	0.894344	0.949317	0.685554	0.822041	TC1
Ncapd2	Non-SMC condensin I complex, subunit D2	1374799_at	0.724685	0.740176	0.604369	0.600393	TC1
Peo1(p)	Progressive external ophthalmoplegia 1 homolog (human) (p)	1398472_at	0.790659	0.715538	0.649179	0.866328	TC4
Phf21a	PHD finger protein 21A	1374078_at	1.00645	1.01613	0.616491	0.641819	TC1
Pms1	Postmeiotic segregation increased 1	1384523_at	0.859489	0.68651	0.578942	0.801397	TC4
Polb	Polymerase (DNA directed), beta	1368341_at	0.9982	1.15817	1.52011	1.75528	TC6
Rad52(p)	RAD52 homolog (S. cerevisiae) (p)	1377902_a_at	1.00639	0.798205	0.67934	0.670202	TC1
Ris2(p)	Retroviral integration site 2 (p)	1377967_at	0.818345	0.648583	0.732532	0.855172	TC3
Smarca5(p)	SWI/SNF related, matrix associated, actin dependent regulator of chromatin, subfamily a, member 5 (p)	1384246_at	0.831206	0.973102	1.57371	1.52151	TC6
Smarcal1(p)	Swi/SNF related matrix associated, actin dependent regulator of chromatin, subfamily a-like 1 (p)	1373706_at	0.994497	0.959711	0.659947	0.801132	TC1
Thap11(p)	THAP domain containing 11 (p)	1383282_at	0.796209	0.714271	0.628863	0.986126	TC4
Tigd2	Tigger transposable element derived 2	1390928_at	0.874564	0.556781	0.205022	0.757694	TC4
Xpa(p)	Xeroderma pigmentosum, complementation group A (p)	1384029_at	0.803286	0.815964	0.528694	0.539076	TC1
Intercellular signalling
Agonists
Adm	Adrenomedullin	1387219_at	1.345	1.1444	0.671693	0.990458	TC1
Angpt1	Angiopoietin 1	1391428_at	0.760323	0.870013	0.825791	0.569191	TC2
Angptl4	Angiopoietin-like 4	1388924_at	0.992813	0.690089	2.23172	1.81954	TC6
Areg	Amphiregulin	1369871_at	1.07702	7.42529	12.8444	3.46516	TC10
Bdnf	Brain derived neurotrophic factor	1368677_at	1.20507	1.83096	2.49315	1.6453	TC10
Bmp2	Bone morphogenetic protein 2	1368945_at, 1398270_at	1.17368	2.11188	3.24253	2.48917	TC7
Ccl7	Chemokine (C-C motif) ligand 7	1379935_at	1.70073	1.59635	1.00044	1.15597	TC11b
Csf3	Colony stimulating factor 3	1369529_at	1.27661	0.699308	0.29214	0.710208	TC4
Ctgf	Connective tissue growth factor	1367631_at	1.35403	1.76519	1.9027	2.05956	TC5
Cxcl1	Chemokine (C-X-C motif) ligand 1	1387316_at	1.52907	1.30228	0.494849	0.474231	TC11b
Cxcl5	Chemokine (C-X-C motif) ligand 5	1387648_at	1.19799	1.22645	0.856099	0.20108	TC2
Edn1	Endothelin 1	1369519_at	1.39859	1.64286	1.17533	1.07543	TC11b
Ereg	Epiregulin	1369587_at, 1385150_at	1.73355	3.14938	1.27768	1.23797	TC11c
Fgf9	Fibroblast growth factor 9	1392865_at	1.05344	0.914161	0.572768	0.592665	TC1
Fst	Follistatin	1372750_at, 1387843_at	1.128	3.60964	5.74945	4.08067	TC7
Grem1	Gremlin 1 homolog, cysteine knot superfamily (Xenopus laevis)	1369113_at	0.893275	1.4865	2.64369	5.63504	TC8
Hbegf	Heparin-binding EGF-like growth factor	1368983_at	0.977706	2.64205	4.91121	3.17886	TC7
Il15	Interleukin 15	1368375_a_at	1.18425	0.944212	0.625568	0.809465	TC1
Il6	Interleukin 6	1369191_at	4.6229	5.57981	1.62745	1.25405	TC11c
Il7	Interleukin 7	1369207_at	2.60158	1.57067	1.94879	2.21397	TC5
Inhba	Inhibin beta-A	1369012_at, 1383486_at	1.22547	4.83138	7.81627	6.2067	TC5
Jag1	Jagged 1	1368725_at	1.35539	1.36863	0.735952	0.493422	TC2
Kitl	Kit ligand	1370770_s_at, 1388096_at, 1388856_at, 1396214_at	1.32904	1.284	1.78314	1.85651	TC6
Lif	Leukemia inhibitory factor	1368804_at, 1393728_at	3.75582	4.88494	2.91479	1.85	TC11c
Nog	Noggin	1371052_at	0.854316	0.652216	0.994941	0.826553	TC3
Nrg1	Neuregulin 1	1371211_a_at	0.933774	1.20293	3.28975	4.22791	TC6
Ntf3	Neurotrophin 3	1387267_at	1.07039	0.581272	0.203178	0.209112	TC1
Nudt6	Nudix (nucleoside diphosphate linked moiety X)-type motif 6	1370435_a_at	1.00935	0.994266	0.650598	0.737727	TC1
Pdgfa	Platelet derived growth factor, alpha	1370427_at, 1379375_at	0.940959	1.06044	1.91949	2.0356	TC6
Stc1	Stanniocalcin 1	1377404_at, 1386530_at, 1387623_at, 1396101_at	1.19132	1.86219	1.4224	1.33498	TC9
Tgfb2	Transforming growth factor, beta 2	1387172_a_at, 1388011_a_at, 1392382_at	0.916486	1.1441	1.56065	2.42248	TC8
Tgfb3	Transforming growth factor, beta 3	1367859_at	1.00113	1.63149	2.30968	2.55237	TC7
Vegfc	Vascular endothelial growth factor C	1368463_at	0.848075	1.14564	2.14286	1.96734	TC6
Receptors
Adrb1	Adrenergic receptor, beta 1	1383848_at	0.87004	0.449931	0.521292	0.597358	TC3
Agtr1a	Angiotensin II receptor, type 1 (AT1A)	1384240_at	0.77298	0.837212	0.551223	0.401915	TC2
Bambi	BMP and activin membrane-bound inhibitor, homolog (Xenopus laevis)	1370823_at	0.996365	0.62583	0.38524	0.89394	TC4
Bdkrb1	Bradykinin receptor B1	1369807_at	1.50683	2.15889	3.06949	2.61846	TC5
Bdkrb2	Bradykinin receptor b2	1370649_at, 1370650_s_at	1.46377	1.31885	2.97924	3.6256	TC6
Cmkor1	Chemokine orphan receptor 1	1367940_at	1.22	1.36618	0.588238	0.866314	TC1
Edg1	Endothelial differentiation sphingolipid G-protein-coupled receptor 1	1371840_at	0.916778	1.45543	2.20374	2.5992	TC7
Ednra	Endothelin receptor type A	1378342_at	0.86496	0.879962	0.593894	0.504432	TC2
Egfr	Epidermal growth factor receptor	1370830_at	0.856593	0.948669	1.53054	1.40761	TC6
Erbb2	v-erb-b2 erythroblastic leukemia viral oncogene homolog 2, neuro/glioblastoma derived oncogene homolog (avian)	1387813_at	1.10048	0.977048	1.3189	2.0075	TC8
F2rl1	Coagulation factor II (thrombin) receptor-like 1	1387596_at	1.14246	1.19195	1.53452	1.86736	TC8
Flt1	FMS-like tyrosine kinase 1	1377113_at, 1393179_at	1.05257	0.963514	1.54812	2.06824	TC8
Fzd1	Frizzled homolog 1 (Drosophila)	1370256_at	0.943701	0.823814	0.455538	0.794202	TC4
Fzd7(p)	Frizzled homolog 7 (Drosophila) (p)	1374530_at	0.774651	0.665767	0.606543	1.1113	TC4
Gfra1	Glial cell line derived neurotrophic factor family receptor alpha 1	1367954_at	1.71848	0.882855	1.23209	2.01651	TC8
Gpr125(p)	G protein-coupled receptor 125 (p)	1377679_at	0.857852	0.924273	0.683014	0.769643	TC1
Gpr126(p)	G protein-coupled receptor 126 (p)	1382955_at	0.874688	0.941204	1.41423	1.56761	TC6
Gpr146	G protein-coupled receptor 146	1373158_at, 1382266_at	1.00242	0.888562	0.789982	0.61976	TC2
Gpr176	G protein-coupled receptor 176	1388243_at	0.930749	1.24537	1.64427	1.65259	TC7
Gprc5a	G protein-coupled receptor, family C, group 5, member A	1376828_at	0.918194	1.44514	3.21853	4.3653	TC6
Gprc5b(p)	G protein-coupled receptor, family C, group 5, member B (p)	1371671_at, 1373336_at	0.871248	1.04677	1.84879	1.69352	TC6
Grip2	Glutamate receptor interacting protein 2	1387954_a_at	1.52909	1.17411	1.49173	5.13227	TC8
Homer1	Homer homolog 1 (Drosophila)	1370454_at	1.11753	1.97679	2.55293	1.25484	TC10
Htr2a	5-hydroxytryptamine (serotonin) receptor 2A	1369125_at	1.20483	1.81199	0.887184	1.11921	TC11c
Il13ra2	Interleukin 13 receptor, alpha 2	1369266_at	0.879771	1.06269	2.09926	2.28577	TC6
Il1rl1	Interleukin 1 receptor-like 1	1370692_at, 1387273_at	1.02054	2.61843	5.78832	8.90965	TC7
Il1rl2	Interleukin 1 receptor-like 2	1387504_at	1.01809	1.23626	1.79935	1.73301	TC7
Il28ra	Interleukin 28 receptor alpha	1391582_at	1.16442	0.957586	1.5607	1.0487	TC10
Ldlr	Low density lipoprotein receptor	1376089_at, 1388218_at	0.92667	1.53981	1.72408	1.60834	TC7
Lifr	Leukemia inhibitory factor receptor	1383169_at	0.756557	0.725642	0.358127	0.380101	TC1
Mox2r	Antigen identified by monoclonal antibody MRC OX-2 receptor	1387745_at	1.01055	0.959905	0.662694	0.82751	TC1
Mrgprf	MAS-related GPR, member F	1382190_at	0.890358	0.880862	1.54779	2.04196	TC6
Nope(p)	Neighbor of Punc E11 (p)	1373839_at	0.836296	0.910033	0.726864	0.485301	TC2
Npr3	Natriuretic peptide receptor 3	1383644_at	0.786313	0.597915	0.382249	0.242623	TC1
Nxph3	Neurexophilin 3	1368962_at	0.946742	1.15123	1.49371	1.82173	TC6
Oldlr1	Oxidized low density lipoprotein (lectin-like) receptor 1	1368683_at	1.2913	1.98637	2.38737	3.05305	TC7
Olr1496	Olfactory receptor 1496	1370763_at	1.97435	1.99387	1.33425	1.12567	TC11b
P2rx3	Purinergic receptor P2X, ligand-gated ion channel, 3	1388077_a_at	1.13363	1.10068	1.48966	1.39955	TC6
P2rx5	Purinergic receptor P2X, ligand-gated ion channel, 5	1369674_at	0.99581	1.03226	1.6906	2.42854	TC8
Pdgfra	Platelet derived growth factor receptor, alpha polypeptide	1370941_at	0.869007	0.752691	0.561598	0.890824	TC4
Plaur	Plasminogen activator, urokinase receptor	1387269_s_at	1.06229	2.81577	5.27376	3.42011	TC7
Ptger4	Prostaglandin E receptor 4 (subtype EP4)	1393638_at	0.852792	1.24129	0.511403	1.24076	TC4
Pthr1	Parathyroid hormone receptor 1	1370259_a_at	0.79405	0.774364	0.670007	0.665225	TC1
Ptprn	Protein tyrosine phosphatase, receptor type, N	1370362_at	0.967328	1.01531	1.54079	1.92277	TC6
PVR	Poliovirus receptor	1370177_at	1.11573	2.16924	4.62148	3.42723	TC7
Pvrl3(p)	Poliovirus receptor-related 3 (p)	1397363_at	0.915071	1.1486	1.63339	1.44374	TC7
Ramp3	Receptor (calcitonin) activity modifying protein 3	1387389_at	1.03471	1.40047	2.23704	4.0582	TC8
RGD1565715(p)	Similar to low density lipoprotein receptor-related protein binding protein (p)	1373685_at	1.57258	0.782188	0.524142	0.827017	TC1
RT1-S3	RT1 class Ib, locus S3	1371123_x_at, 1388164_at, 1388164_at	0.993652	1.03876	1.27841	1.96036	TC8
Rtn4rl1	Reticulon 4 receptor-like 1	1393404_at	0.927434	0.834082	0.659051	0.430816	TC2
Tgfbr1	Transforming growth factor, beta receptor 1	1369504_at	1.43274	1.4753	1.59736	1.66277	TC5
Thbd	Thrombomodulin	1368901_at, 1375951_at	1.46593	2.06141	2.70752	1.56711	TC10
Tnfrsf11b	Tumor necrosis factor receptor superfamily, member 11b (osteoprotegerin)	1369407_at	1.29725	2.05264	3.19898	3.34896	TC7
Tnfrsf12a	Tumor necrosis factor receptor superfamily, member 12a	1371785_at	0.963659	2.14493	3.28511	3.67674	TC7
Tnfrsf19	Tumor necrosis factor receptor superfamily, member 19	1377161_at	0.913121	0.817373	0.485893	0.387151	TC2
Tnfrsf19l	Tumor necrosis factor receptor superfamily, member 19-like	1389804_at	1.13525	1.13058	1.49519	1.26039	TC10
Tnfrsf9	Tumor necrosis factor receptor superfamily, member 9	1375900_at	1.10001	0.933308	0.916503	0.519449	TC2
Xpr1(p)	Xenotropic and polytropic retrovirus receptor 1 (p)	1375846_at	0.976856	1.18923	1.21678	1.77423	TC8
Intracellular signalling
Adaptors and scaffolding proteins
Akap12	A kinase (PRKA) anchor protein (gravin) 12	1368869_at	0.918445	1.19744	1.58688	1.72584	TC7
Akap2	A kinase (PRKA) anchor protein 2	1373843_at, 1382206_a_at, 1385566_at, 1386764_at	1.07074	1.87958	2.48567	2.05227	TC7
Akap8l	A kinase (PRKA) anchor protein 8-like	1390375_at	0.808296	1.0798	0.8747	0.681469	TC2
Appl1	Adaptor protein, phosphotyrosine interaction, PH domain and leucine zipper containing 1	1389539_at	1.05271	1.2079	1.63213	1.56916	TC7
Bcar1	Breast cancer anti-estrogen resistance 1	1367752_at	0.916271	1.25466	1.64941	1.61493	TC7
Bin1	Bridging integrator 1	1367779_at	0.999712	1.09779	1.59465	1.48209	TC6
Centg2	Centaurin, gamma 2	1372392_at	0.821377	0.902485	0.783243	0.66913	TC2
Dok1	Docking protein 1	1384292_at	0.799393	0.649201	0.760322	0.982083	TC3
Dok5	Docking protein 5	1383846_at, 1396206_at	1.08678	1.01833	1.86708	3.19185	TC8
Dok7	Docking protein 7	1390696_at	0.909403	0.965093	1.06491	1.57496	TC8
Gab1(p)	Growth factor receptor bound protein 2-associated protein 1	1399167_a_at	0.961017	0.888014	0.653837	0.72381	TC1
Irs2	Insulin receptor substrate 2	1371091_at	1.47244	2.2576	1.23461	1.38119	TC11c
Sh3px3(p)	SH3 and PX domain containing 3 (p)	1373239_at	0.947784	0.755239	0.464456	0.745386	TC4
Tollip(p)	Toll interacting protein (p)	1378572_at, 1380808_at	1.10394	1.50238	1.78196	1.65591	TC7
G proteins and their regulators
Abra	Actin-binding Rho activating protein	1390881_at	1.16086	2.40275	2.33384	1.20997	TC9
Afap	Actin filament associated protein	1369385_at	1.63478	1.60509	1.78055	1.53019	TC5
Arhgef3(p)	Rho guanine nucleotide exchange factor (GEF) 3 (p)	1377750_at	1.1846	2.54097	3.59181	2.35615	TC5
Cdc42ep2	CDC42 effector protein (Rho GTPase binding) 2	1389145_at	0.971721	0.665466	0.815846	1.43958	TC3
Cdc42ep3(p)	CDC42 effector protein (Rho GTPase binding) 3 (p)	1375910_at	0.961326	1.67076	1.85152	1.77518	TC7
Cdc42se1	CDC42 small effector 1	1388530_at	1.19506	1.21921	1.5682	1.7805	TC6
Cdgap	Cdc42 GTPase-activating protein	1385738_at	1.04058	1.24088	1.24635	2.00296	TC8
Dlc1	Deleted in liver cancer 1	1373291_at	0.920433	0.890492	0.659881	0.815841	TC1
Gbp3	Guanylate nucleotide binding protein 3	1385051_at	0.977151	1.00914	1.28322	1.86044	TC8
Gem(p)	GTP binding protein (gene overexpressed in skeletal muscle) (p)	1382351_at	1.42112	1.6505	2.35164	1.34856	TC10
Gtpbp3	GTP binding protein 3	1398438_at	1.03155	0.784767	0.597331	0.929601	TC4
Kras	v-Ki-ras2 Kirsten rat sarcoma viral oncogene homolog	1370035_at	0.943248	1.17972	1.60455	1.46302	TC7
Rasa1	RAS p21 protein activator 1	1370085_at	0.953999	1.15927	1.32912	1.7315	TC8
Rasa2	RAS p21 protein activator 2	1384386_at, 1389700_at	0.892384	1.13513	1.75712	1.92515	TC6
Rasgrp3	RAS, guanyl releasing protein 3	1390159_at	0.805129	1.09343	1.62972	2.25727	TC6
Rasl11b	RAS-like family 11 member B	1383322_at	2.2995	2.34641	2.21986	2.62403	TC5
Rasl12(p)	RAS-like, family 12 (p)	1378484_at	0.76681	0.64438	0.450444	0.570262	TC1
Rassf1	Ras association (RalGDS/AF-6) domain family 1	1373989_at	1.08941	1.52715	1.48565	1.20647	TC9
Rgl1(p)	Ral guanine nucleotide dissociation stimulator,-like 1 (p)	1394472_at	0.872651	0.815735	0.610928	0.598584	TC1
Rgs2	Regulator of G-protein signaling 2	1368144_at, 1387074_at	2.89695	5.10446	3.81806	2.44778	TC9
Rgs4	Regulator of G-protein signaling 4	1368505_at, 1368506_at	1.18479	1.00734	0.589085	0.718336	TC1
Rgs7bp	Regulator of G-protein signalling 7 binding protein	1383726_at	1.00838	1.04813	1.91268	1.88031	TC6
Rhob	Ras homolog gene family, member B	1369958_at	1.92768	2.64399	1.3536	1.3296	TC11c
Rhov	Ras homolog gene family, member V	1397581_at	0.852908	0.931378	1.10641	1.59145	TC8
Rnd1	Rho family GTPase 1	1381533_at	1.04026	2.68442	4.84446	3.96442	TC7
Rnd3	Rho family GTPase 3	1376066_at, 1377663_at, 1394077_at	1.08794	1.89147	1.49579	1.60668	TC5
Rrad	Ras-related associated with diabetes	1367862_at	0.86543	0.661876	0.901126	0.88107	TC3
Rragd	Ras-related GTP binding D	1382835_at	0.832611	0.819527	0.828707	0.689582	TC2
Stard13	START domain containing 13	1391871_at	0.94719	1.17301	2.73554	1.55521	TC10
Vav2(p)	Vav2 oncogene (p)	1384169_a_at	1.00204	0.855344	0.582345	0.89713	TC4
Kinases
Abl2	v-abl Abelson murine leukemia viral oncogene 2 (arg, Abelson-related gene)	1379310_at	1.09261	0.976563	1.49838	1.56693	TC6
Cdkn1a	Cyclin-dependent kinase inhibitor 1A	1387391_at	1.13369	1.93563	1.58814	1.24362	TC9
Cdkn1b	Cyclin-dependent kinase inhibitor 1B	1373812_at	0.851335	0.78651	0.645235	0.779713	TC1
Cdkn2b	Cyclin-dependent kinase inhibitor 2B (p15, inhibits CDK4)	1369193_at	1.09857	1.20912	0.922854	1.8612	TC8
Csnk2a2(p)	Casein kinase II, alpha 2, polypeptide (p)	1386555_at	0.870157	1.21554	1.58167	1.49063	TC7
Dapk1(p)	Death associated protein kinase 1 (p)	1376788_at, 1379911_at	0.892489	0.827162	0.428052	0.455624	TC1
Hipk3	Homeodomain interacting protein kinase 3	1369352_at	1.0162	1.56518	1.14628	1.0567	TC9
Ippk	Inositol 1,3,4,5,6-pentakisphosphate 2-kinase	1381016_at	0.982461	1.217	2.05494	1.42514	TC10
Itpkc	Inositol 1,4,5-trisphosphate 3-kinase C	1373623_at	1.42117	1.55824	1.7132	0.963093	TC9
Ksr1	Kinase suppressor of ras 1	1379462_at	0.949854	0.920785	0.330783	0.860254	TC4
Lyk4	Ser/Thr-like protein kinase lyk4	1371943_at	0.822347	1.24287	1.61558	1.58951	TC7
Map2k3	Mitogen activated protein kinase kinase 3	1388858_at	1.04426	1.4354	2.6139	2.76639	TC7
Map2k4	Mitogen activated protein kinase kinase 4	1377621_at	1.04818	1.03381	1.49687	1.3609	TC6
Mast2(p)	Microtubule associated serine/threonine kinase 2 (p)	1388399_at	1.07066	1.07547	1.53041	1.32281	TC6
Mknk2	MAP kinase-interacting serine/threonine kinase 2	1372038_at	0.883429	0.958507	0.828196	0.706992	TC2
Mobkl2b(p)	MOB1, Mps One Binder kinase activator-like 2B (yeast) (p)	1372904_at, 1384900_at	1.03969	1.86425	2.12407	1.38113	TC10
Nek6	NIMA (never in mitosis gene a)-related expressed kinase 6	1374565_at	0.912651	0.911614	0.632233	0.978389	TC4
Nuak2	NUAK family, SNF1-like kinase, 2	1383614_at	1.31106	1.24937	2.46866	1.41787	TC10
Pctk2	PCTAIRE-motif protein kinase 2	1382345_at	1.13205	1.16715	2.09247	1.58748	TC7
Pdk4	Pyruvate dehydrogenase kinase, isoenzyme 4	1378074_at	1.45111	1.00131	0.66168	0.520093	TC2
Pik3c3	Phosphoinositide-3-kinase, class 3	1369655_at	1.08297	0.756296	0.641912	0.865287	TC4
Pim1	Proviral integration site 1	1369862_at	1.29399	1.67022	1.79955	1.17553	TC9
Pim3	Serine/threonine-protein kinase pim-3	1367725_at	1.21164	1.30329	2.08201	1.35736	TC10
Pip5k3	Phosphatidylinositol-3-phosphate/phosphatidylinositol 5-kinase, type III	1398493_at	0.7449	0.763905	0.643452	0.639405	TC1
Plk2	Polo-like kinase 2 (Drosophila)	1368106_at	2.43291	3.5245	2.04141	1.8742	TC11c
Prkab2	Protein kinase, AMP-activated, beta 2 non-catalytic subunit	1369271_at	1.32041	1.5076	1.42998	1.23336	TC9
Prkx	Protein kinase, X-linked	1398143_at	1.05249	1.61558	1.51044	1.52622	TC5
Ripk2	Receptor (TNFRSF)-interacting serine-threonine kinase 2	1381279_at	1.03917	2.15778	2.89145	1.64006	TC10
Rock2	Rho-associated coiled-coil containing protein kinase 2	1372371_at, 1393045_at	0.848377	1.176	1.70311	2.34378	TC8
Sbk1	SH3-binding kinase	1388462_at	1.07301	0.981571	0.50766	0.587275	TC1
Scyl3	SCY1-like 3 (S. cerevisiae)	1390695_at	0.830071	0.664549	0.718847	0.891158	TC3
Sgk	Serum/glucocorticoid regulated kinase	1367802_at	1.15411	2.24731	0.980421	0.917273	TC11c
Snf1lk	SNF1-like kinase	1368596_at, 1368597_at	2.10472	1.91896	2.47985	2.14144	TC5
Stk35	Serine/threonine kinase 35	1384916_at	0.795462	0.84046	0.656261	0.697286	TC1
Stk38l	Serine/threonine kinase 38 like	1372955_at, 1383299_at	0.918993	1.19556	1.62394	2.27621	TC8
Tlk2	Tousled-like kinase 2 (Arabidopsis)	1384319_at	0.97435	1.02639	1.75809	1.43138	TC6
Trib3	Tribbles homolog 3 (Drosophila)	1370695_s_at	0.96399	1.71294	0.864016	0.822829	TC11c
Uhmk1	U2AF homology motif (UHM) kinase 1	1372442_at	0.949832	1.22614	1.65135	1.65396	TC7
Phosphatases
Dusp1	Dual specificity phosphatase 1	1368146_at, 1368147_at	3.99152	3.05965	2.17003	1.7312	TC11a
Dusp10(p)	Dual specificity phosphatase 10 (p)	1394028_at	1.01112	1.80991	2.80869	1.8809	TC10
Dusp14(p)	Dual specificity phosphatase 14 (p)	1373324_at	1.36841	1.50221	2.52731	2.60849	TC7
Dusp2	Dual specificity phosphatase 2	1377023_at	1.28885	1.44295	2.48011	1.79015	TC10
Dusp5	Dual specificity phosphatase 5	1368124_at	2.49418	4.25021	3.67901	1.17707	TC9
Dusp6	Dual specificity phosphatase 6	1377064_at, 1387024_at	1.82042	2.79436	2.27868	2.62918	TC5
Dusp8(p)	Dual specificity phosphatase 8 (p)	1372385_at	1.1504	1.47612	1.57352	1.44435	TC5
Mtmr4(p)	Myotubularin related protein 4 (p)	1389072_at, 1394182_at	0.914313	0.828502	0.651405	0.863803	TC4
Ppapdc3	Phosphatidic acid phosphatase type 2 domain containing 3	1371897_at	0.980277	0.788912	0.610398	1.30844	TC4
Ppm1k(p)	Protein phosphatase 1K (PP2C domain containing) (p)	1394939_at	1.30398	1.70294	1.1633	1.11584	TC11c
Ppm2c	Protein phosphatase 2C, magnesium dependent, catalytic subunit	1368910_at	1.04959	1.3698	2.24555	1.3394	TC10
Ppp1r10	Protein phosphatase 1, regulatory subunit 10	1386971_at	1.02123	1.04236	0.562898	1.30176	TC4
Ppp1r12a	Protein phosphatase 1, regulatory (inhibitor) subunit 12A	1381850_at	1.0279	1.50952	1.40349	1.1334	TC9
Ppp1r12b	Phosphatase 1, regulatory (inhibitor) subunit 12B	1382570_at	1.18344	1.56974	1.22277	1.45542	TC5
Ppp1r3a	Protein phosphatase 1, regulatory (inhibitor) subunit 3a	1397559_at	1.02777	0.901584	0.626178	0.540709	TC2
Ppp1r3b	Protein phosphatase 1, regulatory (inhibitor) subunit 3B	1384262_at	0.900053	0.463273	0.404099	0.452722	TC1
Ppp4r2(p)	Protein phosphatase 4, regulatory subunit 2 (p)	1393231_at	0.704783	0.700715	0.570877	0.892661	TC4
Ptpn1	Protein tyrosine phosphatase, non-receptor type 1	1368645_at	1.13495	1.02734	1.36236	1.54181	TC8
Ptpn12	Protein tyrosine phosphatase, non-receptor type 12	1369496_at, 1382154_at	1.10202	1.35532	1.91755	1.87489	TC6
Ptpn2	Protein tyrosine phosphatase, non-receptor type 2	1371261_at	1.39546	1.46823	1.66765	0.810041	TC9
Other
Bcr(p)	Breakpoint cluster region (p)	1373494_at	1.983	2.65718	2.76326	2.82347	TC5
Ccng2(p)	Cyclin G2 (p)	1371953_at	0.97006	0.685177	0.427672	0.65132	TC1
Ccnl1	Cyclin L1	1368050_at	1.88437	1.88049	1.49513	1.27893	TC11b
Ccnt2(p)	Cyclin T2 (p)	1384214_a_at	0.824877	0.491551	0.596734	0.71793	TC3
Ccnyl1	Cyclin Y-like 1	1384268_at	0.859993	1.11105	1.78615	1.97762	TC6
Cish	Cytokine inducible SH2-containing protein	1378586_at, 1388233_at	1.15948	1.03008	1.74544	1.14299	TC10
Cnp1	Cyclic nucleotide phosphodiesterase 1	1387897_at	0.895208	0.857307	0.738644	0.598008	TC2
Ddit4	DNA-damage-inducible transcript 4	1368025_at	0.92907	0.267764	0.274339	0.538564	TC4
Dscr1	Down syndrome critical region homolog 1 (human)	1388686_at	1.01791	1.48178	1.50762	1.66153	TC7
Eps8(p)	Epidermal growth factor receptor pathway substrate 8 (p)	1383213_at	0.776136	1.06641	1.62601	1.99435	TC6
Errfi1	ERBB receptor feedback inhibitor 1	1373093_at	2.9099	5.63554	2.50768	1.75384	TC11c
Frat1	Frequently rearranged in advanced T-cell lymphomas	1382774_at	0.721938	0.637579	1.14955	1.35352	TC3
Gadd45a	Growth arrest and DNA-damage-inducible 45 alpha	1368947_at	0.975204	1.60309	2.03528	1.42194	TC10
Gadd45b	Growth arrest and DNA-damage-inducible 45 beta	1372016_at	0.881247	1.56906	2.40211	1.10817	TC10
Gadd45g	Growth arrest and DNA-damage-inducible 45 gamma	1388792_at	2.02434	2.40691	2.78802	2.56247	TC5
Gucy1b3	Guanylate cyclase 1, soluble, beta 3	1369097_s_at	0.980424	0.983206	0.708144	0.621593	TC2
Magi3	Membrane associated guanylate kinase, WW and PDZ domain containing 3	1387753_s_at, 1398866_at	1.03647	0.947487	1.32121	1.88427	TC8
Mtpn	Myotrophin	1387786_at	0.964728	1.26731	1.37374	1.58583	TC7
Pak1ip1	PAK1 interacting protein 1	1386586_at	1.02013	1.05636	1.36372	1.66783	TC8
Pde10a	Phosphodiesterase 10A	1385381_at	0.739654	0.617808	0.696613	0.996118	TC3
Pde4a	Phosphodiesterase 4A, cAMP specific	1376565_at	0.832458	0.914565	0.853702	0.634817	TC2
Plcxd3	Phosphatidylinositol-specific phospholipase C, X domain containing 3	1376654_at	0.823121	0.899281	0.639469	0.232863	TC2
Pld1	Phospholipase D1	1370531_a_at	0.950813	0.631066	0.781976	1.16223	TC3
Sh3rf1	SH3 domain containing ring finger 1	1383910_at	0.876595	1.04003	0.562451	0.834645	TC1
Socs3	Suppressor of cytokine signaling 3	1377092_at	1.24631	0.653786	1.32683	0.631644	TC2
Socs5	Suppressor of cytokine signaling 5	1379271_at, 1390555_at	0.991794	1.26345	1.67222	1.67059	TC7
Spry2	Sprouty homolog 2 (Drosophila)	1374864_at	1.37864	2.11545	2.45575	1.67464	TC5
Tax1bp3	Tax1 (human T-cell leukemia virus type I) binding protein 3	1388392_at	1.01602	1.04716	1.29514	1.53876	TC8
Tbc1d10c	TBC1 domain family, member 10c	1383015_at	0.943009	0.94675	0.773085	0.60103	TC2
Tbc1d14	TBC1 domain family, member 14	1388679_at	0.923229	0.754131	0.548574	0.692266	TC1
Tbc1d2(p)	TBC1 domain family, member 2	1374972_at	0.823585	1.01143	1.14331	1.54678	TC8
Tbc1d4	TBC1 domain family, member 4	1385138_at	1.04505	0.990722	0.773867	0.623738	TC2
Trib1	Tribbles homolog 1 (Drosophila)	1371019_at	1.75053	2.86989	2.03908	1.33933	TC9
Trib2	Tribbles homolog 2 (p)	1385124_at, 1388821_at	1.08792	1.18748	1.0173	1.65805	TC8
Regulation of metabolism
A4galt	Alpha 1,4-galactosyltransferase	1369027_at	0.774501	1.08708	1.17074	1.86728	TC8
Acacb	Acetyl-Coenzyme A carboxylase beta	1373778_at	1.02463	1.12538	0.761401	0.551213	TC2
Acsl4	Acyl-CoA synthetase long-chain family member 4	1387101_at	0.910158	1.21173	1.52367	1.14432	TC10
Adfp	Adipose differentiation related protein	1390383_at	1.01117	1.30986	1.75796	1.82264	TC7
Adi1	Acireductone dioxygenase 1	1389363_at	0.9132	0.624386	0.778436	0.707593	TC3
Adss(p)	Adenylosuccinate synthetase, non muscle (p)	1399050_at	0.909119	1.12674	1.57433	1.71993	TC6
Asah3l	N-acylsphingosine amidohydrolase 3-like	1373302_at, 1391791_at	1.02706	0.774066	0.505566	0.73037	TC1
B3galt3	UDP-Gal:betaGlcNAc beta 1,3-galactosyltransferase, polypeptide 3	1398373_at	0.931124	0.890943	1.5941	1.73085	TC6
B4galt1	UDP-Gal:betaGlcNAc beta 1,4- galactosyltransferase, polypeptide 1 (mapped)	1371073_at	1.05954	1.24101	1.54543	1.70171	TC7
Bcat1	Branched chain aminotransferase 1, cytosolic	1369520_a_at	0.931389	1.1968	1.44922	1.73328	TC6
C1galt1	Core 1 UDP-galactose:N-acetylgalactosamine-alpha-R beta 1,3-galactosyltransferase	1387446_at	0.752103	1.24344	1.54629	1.25705	TC7
Ch25h	Cholesterol 25-hydroxylase	1380063_at	8.52053	9.16075	1.35302	1.20895	TC11b
Chst11	Carbohydrate sulfotransferase 11	1393003_at	0.951541	1.00133	1.37944	2.15342	TC8
Chst3	Carbohydrate (chondroitin 6/keratan) sulfotransferase 3	1380284_at	0.852508	0.848926	1.77472	2.2404	TC6
Coasy	Coenzyme A synthase	1373304_at	0.926181	0.82788	0.626675	0.694692	TC1
Coq10b	Coenzyme Q10 homolog B (S. cerevisiae)	1373866_at	1.68624	2.48862	1.99281	1.67236	TC9
Cyb5b	Cytochrome b5 type B	1371795_at	0.903376	0.831389	0.641963	0.623208	TC1
Cyp26b1	Cytochrome P450, family 26, subfamily b, polypeptide 1	1384392_at	0.960996	0.836285	0.977162	2.06706	TC8
Cyp27a1	Cytochrome P450, family 27, subfamily a, polypeptide 1	1387914_at	0.869791	0.844265	0.796423	0.603099	TC2
Cyp2u1	Cytochrome P450, family 2, subfamily u, polypeptide 1	1398710_at	0.758941	0.579616	0.461792	0.707158	TC4
Dhcr7	7-dehydrocholesterol reductase	1368189_at	0.89143	0.920707	0.76111	0.637469	TC2
Ext1	Exostoses (multiple) 1	1373393_at	0.863351	1.01907	1.41198	1.86078	TC6
Fdx1	Ferredoxin 1	1368336_at	1.0686	1.65957	2.04673	1.49984	TC10
Fpgt	Fucose-1-phosphate guanylyltransferase	1376753_at, 1392351_at	0.967374	0.812178	0.588016	1.03577	TC4
Fut4	Fucosyltransferase 4	1373838_at	0.868959	0.658005	1.09532	1.25749	TC3
Gch	GTP cyclohydrolase 1	1373513_at, 1387221_at	1.07447	1.53488	1.72167	1.27032	TC10
Gclc	Glutamate-cysteine ligase, catalytic subunit	1370688_at	1.15481	1.56184	1.37798	1.15608	TC9
Gcnt1	Glucosaminyl (N-acetyl) transferase 1, core 2	1368770_at	0.588287	0.910391	1.26278	1.54791	TC6
Gfod1	Glucose-fructose oxidoreductase domain containing 1	1382225_at	1.05523	1.06488	1.34131	1.50143	TC6
Gls	Glutaminase	1382616_at	1.0032	1.5454	1.46238	1.2686	TC5
Gpam	Glycerol-3-phosphate acyltransferase, mitochondrial	1372452_at	0.91492	0.856524	0.654429	0.782826	TC1
Gss	Glutathione synthetase	1372452_at	0.964253	1.03096	1.62408	2.18855	TC6
Hk2	Hexokinase 2	1369006_at	1.15859	1.95176	1.32787	1.11566	TC9
Hmgcr	3-hydroxy-3-methylglutaryl-Coenzyme A reductase	1375852_at, 1387848_at	1.14094	2.00047	1.21286	1.22016	TC9
Idi1	Isopentenyl-diphosphate delta isomerase	1368878_at, 1388872_at	1.12263	1.54785	1.41574	1.14419	TC9
Lpin1	Lipin 1	1372524_at	0.907099	0.837926	0.622594	0.690644	TC1
Manea	Mannosidase, endo-alpha	1387570_at	1.1088	1.6988	1.22974	1.11683	TC9
Mettl7a	Methyltransferase like 7A	1371479_at	0.978949	0.793219	0.524387	0.41634	TC2
Mgat1	Mannoside acetylglucosaminyltransferase 1	1367796_at	1.03199	1.45834	1.88382	1.64045	TC7
Mlstd2	Male sterility domain containing 2	1395355_at	0.930603	1.08783	1.47436	1.76447	TC6
Nmt2	N-myristoyltransferase 2	1382567_at	1.27802	1.87381	1.80726	1.90206	TC5
Oxsm	3-oxoacyl-ACP synthase, mitochondrial	1391530_a_at	0.901524	0.778909	0.669205	0.727144	TC1
Pctp	Phosphatidylcholine transfer protein	1387058_at	1.0231	0.801732	0.647648	0.717986	TC1
Pfkfb2	6-phosphofructo-2-kinase/fructose-2,6-biphosphatase 2	1388044_at	0.790282	0.908366	0.516234	0.516617	TC1
Phka2	Phosphorylase kinase alpha 2	1385528_at	1.02304	2.57614	1.66728	0.959894	TC9
Pi4k2b	Phosphatidylinositol 4-kinase type 2 beta	1384950_at	1.18427	1.62948	1.65191	1.34833	TC5
Plscr1	Phospholipid scramblase 1	1369029_at	1.05278	1.32922	2.00781	2.08722	TC7
Plscr4	Phospholipid scramblase 4	1386145_at	0.795684	0.782924	0.775889	0.744387	TC1
Pomt2	Protein-O-mannosyltransferase 2	1374457_at	0.85899	0.992341	1.38229	1.7041	TC6
Ptges	Prostaglandin E synthase	1368014_at	0.919616	1.12625	0.659197	0.581098	TC2
Ptgs2	Prostaglandin-endoperoxide synthase 2	1368527_at	5.12937	10.5634	3.41652	2.28893	TC11c
Qrsl1	Glutaminyl-tRNA synthase (glutamine-hydrolyzing)-like 1	1383831_at	0.914823	0.873655	0.665582	0.637511	TC1
Rdh10	Retinol dehydrogenase 10 (all-trans)	1393351_at	0.774373	0.812632	1.4928	1.36376	TC6
Rdh14	Retinol dehydrogenase 14 (all-trans and 9-cis)	1382179_at	0.783476	0.745592	0.595974	0.711342	TC1
Sat	Spermidine/spermine N1-acetyl transferase	1371774_at	1.41392	1.8867	1.82065	1.72883	TC5
Sc4mol	Sterol-C4-methyl oxidase-like	1368275_at	1.06307	1.34575	1.60035	1.38385	TC7
Sephs2	Selenophosphate synthetase 2	1372876_at	0.867709	0.811061	0.653264	0.888031	TC4
Sphk1	Sphingosine kinase 1	1368254_a_at	0.924134	0.867477	2.14147	1.87131	TC6
Srxn1	Sulfiredoxin 1 homolog (S. cerevisiae)	1384331_at	1.64377	4.7109	3.32981	1.22632	TC9
St6galnac3	ST6 (alpha-N-acetyl-neuraminyl-2,3-beta-galactosyl-1,3)-N-acetylgalactosaminide alpha-2,6-sialyltransferase 3	1368882_at	0.945188	1.61032	1.03993	0.62142	TC11c
Stard5	StAR-related lipid transfer (START) domain containing	1381461_at, 1393183_at, 1394275_at	0.9017	1.23082	1.56773	1.56307	TC7
Steap2(p)	Six transmembrane epithelial antigen of prostate 2 (p)	1378295_at	0.899504	1.4124	1.49974	1.45045	TC7
Trmt12	tRNA methyltransferase 12 homolog (S. cerevisiae)	1385296_at	0.662071	0.770223	0.630153	1.14038	TC4
Uck2	Uridine-cytidine kinase 2	1374893_at, 1383945_at	0.978107	1.05283	1.65224	1.98393	TC6
Ugcg	UDP-glucose ceramide glucosyltransferase	1387975_at	0.947063	1.08596	1.81322	1.63781	TC6
Ugdh	UDP-glucose dehydrogenase	1367938_at	0.971448	1.25476	1.76869	1.94624	TC7
Post-transcriptional regulation
Adar	Adenosine deaminase, RNA-specific	1368973_at	1.07208	1.03053	0.884388	0.643201	TC2
Chst1	Carbohydrate (keratan sulfate Gal-6) sulfotransferase 1	1384192_at	0.731478	0.587532	0.56	1.02144	TC4
Cpeb3	Cytoplasmic polyadenylation element binding protein 3	1385429_at, 1385505_at	1.48517	1.44558	0.836947	0.542261	TC2
Cpeb4(p)	Cytoplasmic polyadenylation element binding protein 4 (p)	1372223_at, 1393294_at	0.882015	1.28792	1.64414	1.3937	TC7
Mettl3	Methyltransferase-like 3	1376986_at	0.587813	0.729878	0.655363	0.854275	TC3
Nol5	Nucleolar protein 5	1368173_at	0.847254	1.16143	1.64398	1.48234	TC7
Nolc1	Nucleolar and coiled-body phosphoprotein 1	1368033_at	1.18255	1.72687	1.60206	1.5965	TC5
Nufip2	Nuclear fragile X mental retardation protein interacting protein 2	1383929_at	0.737036	0.634829	0.818743	0.800702	TC3
Prmt6	Protein arginine N-methyltransferase 6	1374713_at	0.932068	1.07579	1.62184	1.3751	TC7
Rbm15	RNA binding motif protein 15	1395129_at	0.881977	1.64141	1.92741	1.55073	TC7
Rbm18(p)	RNA binding motif protein 18 (p)	1393569_at	0.6622	1.52311	1.65614	1.31975	TC7
Rod1	ROD1 regulator of differentiation 1 (S. pombe)	1387432_at, 1395574_at	1.06909	1.32148	1.54522	1.55649	TC5
Rpp25	Ribonuclease P 25 subunit (human)	1376110_at	0.851692	0.745338	0.661083	0.918441	TC4
Rwdd3	RWD domain containing 3	1392170_at	0.688542	0.769021	0.509561	0.788541	TC4
Tia1	Cytotoxic granule-associated RNA binding protein 1	1386257_at, 1397692_at	0.821722	0.869285	0.698052	0.813514	TC3
Tiparp(p)	TCDD-inducible poly(ADP-ribose) polymerase (p)	1374446_at	1.37244	1.51945	1.11732	1.16598	TC11b
U2af2	U2 small nuclear ribonucleoprotein auxiliary factor (U2AF) 2	1395614_at	1.6078	1.47312	1.32885	0.822876	TC11b
Zfp36	Zinc finger protein 36	1387870_at	5.79929	2.79296	2.06064	1.4318	TC11a
Zfp36l2	Zinc finger protein 36, C3H type-like 2	1389851_at	1.58183	1.69008	1.70779	1.82807	TC5
Proteolysis and protein folding
Chaperones
Bag2	Bcl2-associated athanogene 2	1389047_at	0.97163	1.24012	1.5423	1.71568	TC7
Cabc1	Chaperone, ABC1 activity of bc1 complex like (S. pombe)	1372536_at	0.998391	0.799577	0.690064	0.542727	TC2
Dnajb1(p)	DnaJ (Hsp40) homolog, subfamily B, member 1 (p)	1383302_at	1.24357	1.55632	1.39503	1.10073	TC9
Dnajb4	DnaJ (Hsp40) homolog, subfamily B, member 4	1372722_at	1.27971	2.17848	1.88151	2.07675	TC5
Dnajb5(p)	DnaJ (Hsp40) homolog, subfamily B, member 5 (p)	1375762_at	0.555898	2.24324	1.66583	1.71304	TC7
Dnajc5	DnaJ (Hsp40) homolog, subfamily C, member 5	1369813_at	1.18124	1.52046	1.3801	1.38316	TC5
Fkbp5	FK506 binding protein 5	1388901_at	0.945596	0.808595	1.18371	1.58083	TC8
Hspa1a/Hspa1b	Heat shock 70kD protein 1A/1B	1368247_at	2.23043	3.46337	4.0528	1.93193	TC9
Hspa1b	Heat shock 70kD protein 1B	1370912_at	1.62549	2.51102	2.72002	2.22859	TC5
Pfdn4	Prefoldin 4	1367495_at	0.784863	0.966764	1.27682	1.56805	TC6
Proteolysis
Adamts1	A disintegrin-like and metallopeptidse (reprolysin type) with thrombospondin type 1 motif, 1	1368223_at	1.44719	2.44169	1.26674	1.06653	TC11c
Adamts15	A disintegrin-like and metallopeptidase (reprolysin type) with thrombospondin type 1 motif, 15	1390931_at	0.743058	0.643394	0.609368	0.627376	TC1
Atg4c	Autophagy-related 4C (yeast)	1377939_at	0.881084	0.842737	0.528342	0.63188	TC1
C1qg	Complement component 1, q subcomponent, gamma polypeptide	1373025_at	0.822777	1.00231	1.01276	0.455415	TC2
Cpa6(p)	Carboxypeptidase A6 (p)	1384454_at	0.938622	0.948392	0.389433	0.572307	TC1
F3	Coagulation factor III	1369182_at	2.16839	5.31148	1.6189	1.03449	TC11c
Fbxo21	F-box only protein 21	1369972_at	0.931787	0.802914	0.663788	0.484825	TC2
Fbxo30	F-box only protein 30	1392747_at	0.914557	1.55863	1.27444	1.05759	TC9
Fbxo30	F-box protein 30	1382059_at	1.04889	1.64438	1.03997	0.815145	TC9
Fbxo31	F-box only protein 31 (p)	1372600_at	0.827923	0.734204	0.587561	0.721134	TC1
Fbxo32	F-box protein 32	1392633_at	1.04804	0.540685	0.375615	0.492746	TC1
Fgl2	Fibrinogen-like 2	1370623_at, 1383516_at, 1386637_at, 1392894_at	1.17885	1.93897	2.88166	2.85333	TC7
Hectd2(p)	HECT domain containing 2 (p)	1384882_at	0.830656	0.894931	1.60222	1.35327	TC6
Herc4	Hect domain and RLD 4	1395012_at	1.86129	2.04388	2.52648	1.73611	TC5
Lnx1(p)	Ligand of numb-protein X 1 (p)	1389464_at	0.715655	0.925412	0.688538	0.455643	TC2
Mdm2(p)	Transformed mouse 3T3 cell double minute 2 homolog (mouse) (p)	1383485_at, 1384427_at	1.60844	2.1066	1.29552	1.18613	TC11c
Prss23	Protease, serine, 23	1373152_at	0.95022	1.17248	1.55584	1.99557	TC6
Senp7(p)	SUMO1/sentrin specific protease 7 (p)	1394086_at	0.823539	0.875842	0.462219	0.571604	TC1
Serpinb2	Serine (or cysteine) proteinase inhibitor, clade B, member 2	1368487_at	1.51443	10.7917	28.791	11.2643	TC9
Serpine1	Serine (or cysteine) peptidase inhibitor, clade E, member 1	1368519_at, 1392264_s_at	5.4401	20.3383	22.4905	15.2109	TC5
Siah2	Seven in absentia 2	1387408_at	0.909961	1.67345	1.66457	1.59025	TC7
Spcs3	Signal peptidase complex subunit 3 homolog (S. cerevisiae)	1371579_at	0.971302	1.03737	1.32628	1.59982	TC8
Tfpi2	Tissue factor pathway inhibitor 2	1377340_at	1.05764	2.05591	2.51681	1.69407	TC10
Timp1	Tissue inhibitor of metallopeptidase 1	1367712_at	1.0333	1.23466	1.65049	1.75582	TC7
Timp3	Tissue inhibitor of metalloproteinase 3 (Sorsby fundus dystrophy, pseudoinflammatory)	1368989_at, 1372926_at, 1375138_at, 1389836_a_at	0.949091	1.55883	2.34197	2.83789	TC7
Trim2	Tripartite motif protein 2	1375278_at	0.739699	0.85111	0.66519	0.452612	TC2
Ubadc1	Ubiquitin associated domain containing 1	1388387_at	0.88656	0.868176	0.68913	0.674085	TC1
Usp2	Ubiquitin specific peptidase 2	1375549_at, 1381811_at	0.863459	0.938742	0.611824	0.880557	TC4
Usp3	Ubiquitin specific peptidase 3	1389427_at	0.947786	0.909266	0.652151	0.849017	TC1
ZUBR1	Zinc finger, UBR1 type 1	1379025_at	1.57536	1.79031	1.03091	1.49563	TC11b
Trafficking
Arf2	ADP-ribosylation factor 2	1368946_at, 1388813_at	0.929591	1.25419	1.65045	1.54815	TC6
Arf4l(p)	ADP-ribosylation factor 4-like (p)	1380383_at	1.00254	1.08277	1.53343	1.22172	TC10
Arf6	ADP-ribosylation factor 6	1369998_at	1.11194	1.23538	1.55695	1.63863	TC7
Arl4c	ADP-ribosylation factor-like 4C	1375014_at	1.01619	1.17764	1.70946	1.53546	TC7
Dab2	Disabled homolog 2 (Drosophila)	1372031_at	0.837231	0.936615	1.27146	1.56363	TC6
Hrb	HIV-1 Rev binding protein	1382533_at	1.01104	1.18589	1.27435	1.66666	TC8
Kif1b	Kinesin family member 1B	1392717_at	0.983659	1.21306	1.66319	1.3203	TC10
Kif21b	Kinesin family member 21B	1373751_at	0.990559	0.964393	0.518993	0.62418	TC1
Kifc3	Kinesin family member C3	1389374_at	0.886199	0.934117	2.30419	3.67775	TC6
Nupl1	Nucleoporin like 1	1388198_at	1.15737	1.20983	1.7043	1.5335	TC7
Rab38	Rab38, member of RAS oncogene family	1370414_at	0.91107	0.912868	0.652823	0.451904	TC2
Rab3gap2	RAB3 GTPase activating protein subunit 2	1374609_at	1.16259	1.10524	1.58076	1.6432	TC6
Ranbp5	RAN binding protein 5	1396742_at	1.71107	2.03153	1.9619	1.71037	TC5
Stx11	Syntaxin 11	1379732_at	0.879943	1.32024	1.70761	1.63822	TC7
Stxbp6	Syntaxin binding protein 6 (amisyn)	1372681_at, 1393409_at	0.880407	0.928528	0.851294	0.557986	TC2
Tom1l2	Target of myb1-like 2 (chicken)	1383159_at	0.968073	0.971267	0.91651	0.708588	TC2
Trim23	Tripartite motif protein 23	1371060_at	1.0082	1.0633	0.658568	0.845738	TC1
Vps33a	Vacuolar protein sorting 33A (yeast)	1389626_at	0.825337	0.815659	0.635481	0.763874	TC1
Vps37b(p)	Vacuolar protein sorting 37B (yeast) (p)	1385449_s_at	1.09989	1.04416	1.51601	2.08528	TC8
Transcriptional regulation
Aff4(p)	AF4/FMR2 family, member 4 (p)	1397386_at	0.928988	1.37178	1.72691	1.5957	TC7
Arid5a	AT rich interactive domain 5A (Mrf1 like)	1379311_at, 1397437_at	1.21086	1.90252	1.64397	1.16438	TC9
Arid5b(p)	AT rich interactive domain 5B (Mrf1 like) (p)	1372964_at, 1382312_at	1.0139	1.79691	1.9119	1.60719	TC5
Arntl	Aryl hydrocarbon receptor nuclear translocator-like	1370510_a_at	1.16956	1.03604	1.65632	2.01567	TC6
Atf3	Activating transcription factor 3	1369268_at	3.9478	10.6191	3.03709	0.957018	TC11c
Atoh8	Atonal homolog 8 (Drosophila)	1373287_at	0.817943	0.439236	0.323889	0.831845	TC4
Baz1a(p)	Bromodomain adjacent to zinc finger domain, 1A (p)	1385853_at	0.838697	1.14098	1.90917	1.77716	TC7
Bcl3(p)	B-cell leukemia/lymphoma 3	1385627_at, 1398482_at	0.954789	0.514252	0.918843	0.749032	TC3
Brca1	Breast cancer 1	1376816_at	0.546919	0.843359	0.648212	0.536582	TC2
Brd4	Bromodomain containing 4	1393567_at	1.26731	1.36362	1.69452	1.23169	TC10
Brd8	Bromodomain containing 8	1372207_at	0.850138	0.773177	0.613697	0.898601	TC4
Btaf1	BTAF1 RNA polymerase II, B-TFIID transcription factor-associated, 170kDa (Mot1 homolog, S. cerevisiae)	1373467_at	1.16491	1.33965	1.56481	1.35585	TC5
Btbd14b	BTB (POZ) domain containing 14B	1387443_at	1.09216	1.55706	1.23434	1.23074	TC9
Btbd4(p)	BTB (POZ) domain containing 4 (p)	1393648_at	0.845302	1.0856	1.80103	1.44628	TC7
Btg2	B-cell translocation gene 2, anti-proliferative	1386994_at, 1386995_at	4.6704	6.05327	2.73932	1.67564	TC11c
Ccdc85b	Coiled-coil domain containing 85B	1390175_at	0.976153	1.22016	1.75859	1.95655	TC6
Cebpd	CCAAT/enhancer binding protein (C/EBP), delta	1368813_at, 1387343_at	1.28076	0.53449	1.11529	1.03274	TC3
Cepbg	CCAAT/enhancer binding protein (C/EBP), gamma	1371038_at	1.34653	1.54731	1.29986	1.11802	TC11b
Cited2	Cbp/p300-interacting transactivator, with Glu/Asp-rich carboxy-terminal domain, 2	1367601_at, 1367602_at	2.01371	4.10105	3.29902	2.54103	TC5
Cited4	Cbp/p300-interacting transactivator, with Glu/Asp-rich carboxy-terminal domain, 4	1370225_at	1.24035	0.911446	0.401139	0.503869	TC1
Cnot6l(p)	CCR4-NOT transcription complex, subunit 6-like (p)	1379912_at, 1393619_at	0.812952	1.07165	1.59828	1.23215	TC10
Creb5	cAMP responsive element binding protein 5	1378645_at, 1380287_at, 1380287_at	0.806769	1.20038	2.5377	1.4548	TC10
Crem	cAMP responsive element modulator	1369737_at, 1378925_at, 1393550_at	1.5667	2.0756	1.41936	1.03609	TC11c
Dbp	D site albumin promoter binding protein	1387874_at	0.918812	0.86245	0.479142	0.519281	TC1
Dot1l(p)	DOT1-like, histone H3 methyltransferase (S. cerevisiae) (p)	1395910_at	1.73315	1.93808	2.35602	1.99925	TC5
E2f2	E2F transcription factor 2	1382472_at	0.715824	0.844786	0.614289	0.975237	TC4
Ebf3(p)	Early B-cell factor 3 (p)	1385173_at, 1389712_at	0.85408	1.10062	0.581631	0.850749	TC1
Egr1	Early growth response 1	1368321_at	4.59212	4.46376	1.04637	1.35086	TC11b
Egr2	Early growth response 2	1387306_a_at, 1398266_a_at	12.6482	8.46134	1.60521	2.65979	TC11a
Egr3	Early growth response 3	1369545_at, 1392791_at	11.4228	19.9356	5.74018	1.49024	TC11c
Egr4	Early growth response 4	1387442_at	23.767	50.2319	3.39168	0.496638	TC11c
Elf1	E74-like factor 1	1370542_a_at	1.03322	1.2881	1.62316	1.25234	TC10
Ell2	Elongation factor RNA polymerase II 2	1389680_at	1.10482	1.42094	1.80339	1.40492	TC10
Ets1	v-ets erythroblastosis virus E26 oncogene homolog 1 (avian)	1368851_at	0.924065	1.38962	2.10988	1.70441	TC7
Etv3	Ets variant gene 3	1388342_at, 1395213_at	1.09323	1.16598	1.64895	1.1211	TC10
Fkhl18	Forkhead-like 18 (Drosophila)	1389404_at	0.851364	0.659448	1.48536	1.47837	TC6
Fos	FBJ murine osteosarcoma viral oncogene homolog	1375043_at	27.8994	9.78003	1.0826	1.12724	TC11a
FosB	FBJ osteosarcoma oncogene B	1373759_at	306.603	210.9	5.85555	0.662367	TC11a
Fosl1	Fos-like antigen 1	1368489_at	1.59996	4.79147	8.63534	4.70287	TC5
Fosl2	Fos-like antigen 2	1373035_at, 1375693_at, 1387530_a_at	1.261	1.55569	1.71965	1.02871	TC9
Foxc2	Forkhead box C2	1370795_at	0.929038	1.32788	2.50939	2.22952	TC7
Foxq1	Forkhead box Q1	1368550_at, 1385464_at	1.21275	1.55898	2.40157	1.03418	TC10
Gata5	GATA binding factor-5	1374125_at	0.848522	0.855116	0.415247	0.593496	TC1
Glis2(p)	GLIS family zinc finger 2 (p)	1390121_at	0.925378	0.934645	1.23203	1.51628	TC8
Hes1	Hairy and enhancer of split 1 (Drosophila)	1387036_at	0.835501	0.45951	1.14861	0.687878	TC3
Hey2	Hairy/enhancer-of-split related with YRPW motif 2	1384515_at	0.912095	0.715108	0.596867	0.634189	TC1
Hivep2	Human immunodeficiency virus type I enhancer binding protein 2	1368546_at	0.88349	0.977483	2.30788	1.71949	TC10
Id2	Inhibitor of DNA binding 2	1368870_at	1.10932	0.926393	0.494417	0.930284	TC4
Id4	Inhibitor of DNA binding 4	1375120_at, 1394022_at	1.38667	1.77226	2.02302	1.74434	TC10
Ifrd1	Interferon-related developmental regulator 1	1367795_at	2.06231	4.11904	2.86921	1.50048	TC9
Ighmbp2	Immunoglobulin mu binding protein 2	1368855_at	1.44271	0.951116	0.602677	0.810196	TC1
Irf1	Interferon regulatory factor 1	1368073_at	0.965685	0.453715	0.542002	0.622665	TC3
Irf6(p)	Interferon regulatory factor 6 (p)	1377379_at	0.998433	1.01479	1.3329	1.98368	TC8
Irx3(p)	Iroquois related homeobox 3 (Drosophila) (p)	1390776_at	0.913981	0.598626	0.620313	0.802038	TC4
Irx4(p)	Iroquois related homeobox 4 (Drosophila) (p)	1392981_at	0.870614	0.717832	0.348939	0.433925	TC1
Irx5	Iroquois homeobox protein 5	1386823_at	0.892708	0.591175	0.628334	0.900542	TC3
Jun	Jun oncogene	1369788_s_at, 1374404_at, 1389528_s_at	2.53476	2.61114	1.22812	1.39327	TC11b
Junb	Jun-B oncogene	1387788_at	4.13957	1.7244	1.87949	1.46127	TC11a
Klf10	Kruppel-like factor 10	1368650_at	0.765567	0.84765	2.13999	1.50268	TC10
Klf11	Kruppel-like factor 11	1379914_at	0.893481	0.626572	0.56086	0.477949	TC1
Klf15	Kruppel-like factor 15	1368249_at, 1381396_s_at	0.857297	0.53095	0.271046	0.452534	TC1
Klf2(p)	Kruppel-like factor 2 (lung) (p)	1376569_at, 1386041_a_at, 1394068_x_at	3.5016	3.21866	0.97525	1.19993	TC11b
Klf3	Kruppel-like factor 3 (basic)	1378332_at, 1389479_at	0.881535	0.654831	0.595467	1.07907	TC4
Klf4	Kruppel-like factor 4 (gut)	1387260_at	1.97836	3.59634	2.68977	1.78898	TC9
Klf5	Kruppel-like factor 5	1368363_at, 1394039_at	1.02102	2.68126	4.61437	1.74456	TC10
Klf6	Kruppel-like factor 6	1387060_at, 1388986_at, 1395557_at	2.3642	4.24945	2.0454	1.70558	TC11c
Klf9	Kruppel-like factor 9	1370209_at, 1371864_at	1.03398	1.22478	1.61441	1.2727	TC10
Ldb1(p)	LIM domain binding 1 (p)	1371317_at	0.962648	0.969181	0.739854	0.697799	TC2
Lmcd1(p)	LIM and cysteine-rich domains 1 (p)	1376632_at	0.902265	2.5205	6.59534	7.00673	TC7
Lrrfip1	Leucine rich repeat (in FLII) interacting protein 1	1389351_at, 1391333_at	1.05709	0.990889	1.41486	2.07001	TC8
Maff	v-maf musculoaponeurotic fibrosarcoma oncogene family, protein F (avian)	1380229_at	1.11141	2.26343	2.4743	1.67482	TC5
Mafk	v-maf musculoaponeurotic fibrosarcoma oncogene family, protein K (avian)	1372211_at	0.998629	1.7619	2.35029	2.04031	TC7
Mbd5	Methyl-CpG binding domain protein 5	1382897_at	0.541301	0.859128	0.285649	0.513137	TC1
Med18	Mediator of RNA polymerase II transcription, subunit 18 homolog (yeast)	1383384_at	0.728363	0.809057	0.570831	0.732918	TC1
Men1	Multiple endocrine neoplasia 1	1375914_at	0.852604	0.937188	0.670989	0.735141	TC1
Meox2	Mesenchyme homeo box 2	1368422_at	1.47163	1.18511	0.578491	0.440271	TC2
Mitf	Microphthalmia-associated transcription factor	1377328_at	0.887262	0.906204	0.673511	0.395557	TC2
Myc	Myelocytomatosis viral oncogene homolog (avian)	1368308_at	1.88246	4.20983	2.3358	1.80996	TC9
Ncoa1(p)	Nuclear receptor coactivator 1 (p)	1383166_at	0.873254	0.968621	0.856099	0.677568	TC2
Ncoa3	Nuclear receptor coactivator 3	1392385_at	0.77258	0.807005	0.64745	0.795802	TC4
Nfatc1	Nuclear factor of activated T-cells, cytoplasmic, calcineurin-dependent 1	1378389_at	0.82841	0.8344	0.966089	1.5363	TC8
Nfatc2	Nuclear factor of activated T-cells, cytoplasmic, calcineurin-dependent 2	1383527_at	0.96125	1.4315	2.20579	2.11832	TC7
Nfil3	Nuclear factor, interleukin 3 regulated	1368488_at	2.21287	3.38303	2.58738	1.90207	TC9
Nfkbia	Nuclear factor of kappa light chain gene enhancer in B-cells inhibitor, alpha	1389538_at	1.33941	0.660472	0.854884	0.93542	TC3
Nfkbiz(p)	Nuclear factor of kappa light polypeptide gene enhancer in B-cells inhibitor, zeta (p)	1378032_at	2.26627	3.04556	1.76887	1.13195	TC11c
Nr0b2	Nuclear receptor subfamily 0, group B, member 2	1368376_at	0.903332	0.65543	0.394202	0.523352	TC1
Nr1d1	Nuclear receptor subfamily 1, group D, member 1	1370816_at	1.12614	0.659248	0.783182	1.22068	TC3
Nr1d2	Nuclear receptor subfamily 1, group D, member 2	1370540_at, 1370541_at, 1390430_at	1.08054	1.00029	0.696363	0.639164	TC2
Nr2f2	Nuclear receptor subfamily 2, group F, member 2	1389554_at	0.947463	0.719546	0.493009	0.976017	TC4
Nr3c2	Nuclear receptor subfamily 3, group C, member 2	1368476_at	0.854639	0.914283	0.915996	1.59971	TC8
Nr4a1	Nuclear receptor subfamily 4, group A, member 1	1386935_at	13.5718	17.5462	3.92423	2.2114	TC11c
Nr4a2	Nuclear receptor subfamily 4, group A, member 2	1369007_at	3.71268	5.11632	1.35866	1.00713	TC11c
Nr4a3	Nuclear receptor subfamily 4, group A, member 3	1369067_at, 1393389_at	8.42313	26.0479	10.7583	3.09472	TC9
Nrip1(p)	Nuclear receptor interacting protein 1	1379982_at	0.844088	0.718528	0.65926	0.702951	TC1
Pbx2	Pre-B-cell leukemia transcription factor 2	1389432_at	0.813081	0.841289	0.65481	0.770489	TC1
Pcgf5	Polycomb group ring finger 5	1377042_at	0.996584	0.915328	1.18258	1.61374	TC8
Pias3	Protein inhibitor of activated STAT 3	1370196_at	0.822681	0.764264	0.520942	0.650203	TC1
Pitx2	Paired-like homeodomain transcription factor 2	1368785_a_at	1.05538	0.729476	0.643912	0.889385	TC4
Plagl1	Pleiomorphic adenoma gene-like 1	1387122_at	0.863338	1.27728	2.24859	2.58723	TC6
Polrmt(p)	Polymerase (RNA) mitochondrial (DNA directed) (p)	1374295_at	0.90637	0.773525	0.665307	0.679685	TC1
Ppargc1a	Peroxisome proliferator-activated receptor gamma, coactivator 1 alpha	1370089_at,1393743_at, 1395518_at	0.986595	0.95112	0.452522	0.608817	TC1
Prdm2	PR domain containing 2, with ZNF domain (mapped)	1377858_at	1.12354	1.66541	1.69926	1.15696	TC9
Prox1(p)	Prospero-related homeobox 1 (p)	1376672_at	0.930126	0.79031	0.443519	0.525313	TC1
Rai14	Retinoic acid induced 14	1389263_at	0.900415	1.01931	1.78981	2.98171	TC8
Rarb	Retinoic acid receptor, beta	1376755_at	0.956887	0.835021	0.602499	0.550137	TC1
Rbak	RB-associated KRAB repressor (p)	1384937_at	0.698197	0.620582	0.748703	1.10098	TC3
Rbl2	Retinoblastoma-like 2	1368403_at	0.779371	0.846813	0.705308	0.626375	TC2
Rcor3	REST corepressor 3	1383533_at	0.984521	0.886239	0.559814	0.891439	TC4
Rere	Arginine glutamic acid dipeptide (RE) repeats	1371890_at	0.902732	0.865642	0.646721	0.722076	TC1
Rest	RE1-silencing transcription factor	1388086_a_at	0.851086	1.83031	1.4522	1.138	TC9
Rreb1(p)	Ras responsive element binding protein 1 (p)	1388710_at	1.35408	0.820513	0.369211	0.57975	TC1
Runx1	Runt related transcription factor 1	1368914_at, 1390364_at	0.902109	1.34457	2.09779	2.11474	TC6
Rxrb	Retinoid X receptor beta	1389051_at	0.760785	0.863578	0.647749	0.673893	TC1
Rybp(p)	RING1 and YY1 binding protein (p)	1383034_at	0.87297	1.27695	1.59276	1.37686	TC7
Sall2(p)	Sal-like 2 (Drosophila) (p)	1389437_at	0.992179	0.602611	0.579483	0.65402	TC1
Sertad1	SERTA domain containing 1	1372417_at	1.21394	1.92023	2.07217	1.7431	TC5
Sertad2	SERTA domain containing 2	1375279_at, 1399071_at	0.957093	1.11753	1.94207	1.84127	TC6
Sin3a(p)	Transcriptional regulator, SIN3A (yeast) (p)	1391498_at, 1392269_at	0.953487	0.832853	0.643158	0.73692	TC1
Smad6(p)	MAD homolog 6 (Drosophila) (p)	1375121_at, 1394025_at	1.20151	0.892179	0.469759	1.10216	TC4
Snai1	Snail homolog 1 (Drosophila)	1373219_at	0.858599	0.309553	1.60138	1.18164	TC3
Snai2	Snail homolog 2 (Drosophila)	1383589_at	0.796383	0.620351	0.442543	0.56818	TC1
Sox11	SRY-box containing gene 11	1375661_at, 1383210_at, 1387275_at	0.963898	1.29582	2.44714	1.98005	TC7
Sox4(p)	SRY-box containing gene 4 (p)	1373860_at, 1375123_at, 1383137_at, 1383989_at	1.02218	0.875417	0.39567	0.557219	TC1
Srebf1	Sterol regulatory element binding factor 1	1371104_at, 1388426_at	0.955285	1.05176	0.839662	0.555308	TC2
Srf	Serum response factor	1374829_at, 1388842_at, 1395378_at	1.27168	2.10244	2.00897	1.50552	TC5
Stat1	Signal transducer and activator of transcription 1	1368835_at, 1387354_at	1.03689	0.994486	0.84539	0.673703	TC2
Stat2	Signal transducer and activator of transcription 2	1389571_at	0.935061	0.897467	0.77287	0.667742	TC2
Surb7(p)	SRB7 (suppressor of RNA polymerase B) homolog (S. cerevisiae) (p)	1394005_s_at	0.667361	1.18049	1.46136	1.72046	TC7
Tcf21	Transcription factor 21	1388782_at	1.24092	1.33514	0.513038	0.656523	TC1
Tef	Thyrotroph embryonic factor	1390819_at	0.925032	0.898412	0.69362	0.636152	TC2
Thrap1	Thyroid hormone receptor associated protein 1	1377723_at, 1379567_at, 1385091_at, 1386156_at	0.832476	1.26851	1.9399	1.13281	TC10
Tmpo	Thymopoietin	1393649_at	1.13413	0.776303	0.577097	0.971145	TC4
Tnrc9(p)	Trinucleotide repeat containing 9 (p)	1382579_at	0.901921	1.13085	1.55844	1.61574	TC6
Twist1	Twist gene homolog 1 (Drosophila)	1378165_at, 1387750_at	0.933238	3.31095	2.67367	1.82824	TC9
Wt1	Wilms tumor 1	1377223_at	0.851316	0.885304	0.600862	0.877483	TC4
Zbtb1	Zinc finger and BTB domain containing 1	1380914_at, 1393652_at	0.810725	0.502909	0.793349	0.948846	TC3
Zbtb5	Zinc finger and BTB domain containing 5	1398575_at	0.762812	0.737326	0.632699	0.746241	TC4
Zfp251	Zinc finger protein 251	1393120_at	0.989745	0.711097	0.569928	0.805008	TC4
Zfp278	Zinc finger protein 278	1372205_at	0.70941	0.632189	0.513383	1.05196	TC4
Zfp281	Zinc finger protein 281	1382642_at, 1385869_at	1.40446	2.41337	1.76684	1.34235	TC9
Zfp292	Zinc finger protein 292	1381902_at, 1399119_at	0.838878	0.751765	0.588679	0.929377	TC4
Zfp295(p)	Zinc finger protein 295 (p)	1395896_at	0.918979	1.26193	1.71051	1.38314	TC7
Zfp307	Zinc finger protein 307	1382744_at	0.904963	1.01467	0.636326	1.01771	TC4
Zfp354a	Zinc finger protein 354A	1368877_at	0.77427	0.551391	0.872372	0.883799	TC3
Zfp367	Zinc finger protein 367	1379967_at	0.829579	1.24348	2.14041	1.33686	TC10
Zfp383	Zinc finger protein 383	1381065_at	0.83881	0.6632	0.539551	0.697986	TC4
Zfp423	Zinc finger protein 423	1368542_at	0.827644	0.915012	0.739641	0.562563	TC2
Zfp46(p)	Zinc finger protein 46 (p)	1370984_at	0.834568	0.605003	0.703674	0.989968	TC3
Zfp553	Zinc finger protein 553	1389366_at	0.957752	0.595799	0.671279	0.801317	TC3
Zfp61	Zinc finger protein 61	1386793_at, 1398663_at	0.786021	0.558914	0.852646	0.963041	TC3
Zfp655	Zinc finger protein 655	1385059_at, 1398536_at	1.14386	1.8594	1.36829	1.33132	TC9
Zfp74	Zinc finger protein 74	1385911_at	0.847284	0.517501	0.430673	0.946364	TC4
Zfp87	Zinc finger protein 87	1382362_at	0.791534	0.641926	0.796102	1.02441	TC3
Zfp9	Zinc finger protein 9	1379097_at	0.971773	0.795572	0.574041	0.885128	TC4
Zfp90	Zinc finger protein 90	1398134_at	0.856362	0.740388	0.532488	0.99828	TC4
Zfp96	Zinc finger protein 96	1384432_at	0.816078	0.562505	0.607693	0.980415	TC3
Zfpm2(p)	Zinc finger protein, multitype 2 (p)	1394218_s_at	0.845962	0.8541	0.618659	1.08787	TC4
Zkscan1	Zinc finger with KRAB and SCAN domains 1	1372696_at	0.769932	0.775947	0.546026	0.83145	TC4
Translational regulation
Bcl9l(p)	B-cell CLL/lymphoma 9-like (p)	1384335_at	0.93183	0.809841	0.531522	0.798524	TC4
Eif1a	Eukaryotic translation initiation factor 1A	1397892_at	0.951645	1.16178	1.48409	1.35926	TC7
Mtif2	Mitochondrial translational initiation factor 2	1384314_at	0.948896	0.807997	0.663513	0.813895	TC1
Pelo	Pelota homolog	1371684_at	0.923405	1.29323	2.15501	2.15824	TC7
Rrs1	RRS1 ribosome biogenesis regulator homolog (S. cerevisiae) (p)	1376065_at	0.730346	0.943048	1.63078	1.65168	TC6
Samd4a	Sterile alpha motif domain containing 4	1383939_at, 1398620_at	0.80305	0.969179	1.62002	1.95195	TC6
Hypothetical proteins and proteins with no known function
Abhd2(p)	Abhydrolase domain containing 2 (p)	1390455_at, 1398109_at	1.06232	1.2479	1.84765	2.61815	TC8
Acbd3	Acyl-Coenzyme A binding domain containing 3	1373347_at	0.821777	1.01253	1.47194	1.48206	TC6
Aif1	Allograft inflammatory factor 1	1368558_s_at	0.924488	0.573098	1.00293	0.949793	TC3
Ankrd10	Ankyrin repeat domain 10	1373619_at	0.886126	0.815807	0.737695	0.690373	TC1
Ankrd28	Ankyrin repeat domain 28	1398432_at	0.967921	1.04347	1.44224	1.73753	TC6
Ankrd54	Ankyrin repeat domain 54	1389264_at	0.89379	0.7742	0.584155	1.01422	TC4
Anks1	Ankyrin repeat and SAM domain containing 1	1377949_s_at, 1397634_at	0.976476	0.836614	0.530813	0.658349	TC1
Anxa1	Annexin A1	1367614_at	1.21678	1.63896	2.2354	2.44444	TC7
Anxa3	Annexin A3	1367974_at	0.998267	1.0016	1.99017	3.60191	TC8
Arc	Activity regulated cytoskeletal-associated protein	1387068_at	7.38896	5.43329	1.97394	1.35025	TC11a
Armcx1	Armadillo repeat containing, X-linked 1	1393051_at	0.878971	0.76663	0.600259	0.816411	TC4
Arrdc3	Arrestin domain containing 3	1394948_at	1.35728	1.06925	0.700228	0.548355	TC2
Arrdc4	Arrestin domain containing 4	1391808_at	0.986463	0.909279	0.94566	0.661628	TC2
Asb18(p)	Ankyrin repeat and SOCS box-containing 18 (p)	1380076_at	0.832004	0.944174	0.755133	0.453978	TC2
Axud1	AXIN1 up-regulated 1	1389402_at	3.0451	7.14319	6.51512	2.47385	TC9
Basp1	Brain abundant, membrane attached signal protein 1	1369310_at	1.02287	1.18098	1.47599	1.258	TC10
Bcl7a	B-cell CLL/lymphoma 7A	1391855_at, 1392933_a_at	0.951187	0.83532	0.534966	0.585696	TC1
Bean	Brain expressed, associated with Nedd4	1377814_at	1.14041	1.11494	1.42309	2.3011	TC8
Bivm	Basic, immunoglobulin-like variable motif-containing protein	1381838_at	0.867425	0.771696	0.506543	0.668322	TC1
C14orf133	Similar to Protein C14orf133 homolog	1367490_at	0.923398	0.941875	0.732899	0.701163	TC2
C1qtnf2	C1q and tumor necrosis factor related protein 2 (p)	1382185_at	0.809234	0.820683	0.645816	0.671322	TC1
Cables1(p)	Cdk5 and Abl enzyme substrate 1 (p)	1375353_at	1.03254	0.913258	0.625461	1.09919	TC4
Ccdc77	Coiled-coil domain containing 77	1393842_at	1.01544	0.887228	0.602826	0.852046	TC1
Cdca4	Cell division cycle associated 4	1395231_at	0.95617	1.16782	1.46614	1.29852	TC7
Cdr2	Cerebellar degeneration-related 2	1374139_at	1.06195	1.75127	2.61495	2.29477	TC7
Cdv1	Carnitine deficiency-associated gene expressed in ventricle 1	1395387_at, 1396766_at	1.10111	1.17991	0.877732	0.639265	TC2
Cep57	Centrosomal protein 57	1377829_at	0.938505	0.78352	0.638442	0.742025	TC1
Commd7	COMM domain containing 7	1376493_at	0.62286	0.671048	0.694416	0.946139	TC3
Crim1(p)	Cysteine-rich motor neuron 1 (p)	1382037_at, 1391448_at	0.920255	0.989053	1.57515	1.66345	TC6
Cttnbp2nl(p)	CTTNBP2 N-terminal like (p)	1379450_at, 1382873_at	0.989908	1.42299	1.73287	1.57892	TC7
Cyhr1	Cysteine and histidine rich 1	1377738_a_at	0.922031	0.841912	0.666426	0.486877	TC2
Dact2(p)	Dapper homolog 2, antagonist of beta-catenin (xenopus) (p)	1383205_at	0.789536	0.744718	2.96137	3.42904	TC6
Daf1	Decay accelarating factor 1	1387951_at	1.02313	1.06091	1.65193	1.96193	TC6
Dlg2	Discs, large homolog 2 (Drosophila)	1382438_at	1.19038	0.959954	0.615059	0.403418	TC2
Dopey2(p)	Dopey family member 2 (p)	1374651_at	0.894458	1.07667	1.4082	1.52833	TC6
Dtwd1	DTW domain containing 1	1376612_at	0.702472	0.747606	0.326997	0.738773	TC4
Dtx3l	Deltex 3-like (Drosophila)	1374718_at	0.963185	0.820989	0.6631	0.599622	TC2
Dtx4	Deltex 4 homolog (Drosophila)	1373114_at	0.771301	0.702636	0.630405	0.904756	TC4
Efhd2	EF hand domain containing 2	1374388_at	0.992984	1.11209	1.81015	2.50364	TC6
Enc1	Ectodermal-neural cortex 1	1384687_at	1.03936	1.68667	1.60779	1.60159	TC5
Epm2aip1(p)	EPM2A (laforin) interacting protein 1 (p)	1389100_at	1.05268	1.62684	1.29548	1.23092	TC9
Epm2aip1(p)	EPM2A (laforin) interacting protein 1 (p)	1381179_at	1.88806	2.02104	1.13563	1.07034	TC11b
Flcn	Folliculin	1372526_at	0.956288	0.748553	0.473122	0.824275	TC4
Frmd6	FERM domain containing 6	1383222_at	0.914342	1.31697	2.61264	1.75238	TC7
Fsd2(p)	Fibronectin type III and SPRY domain containing 2 (p)	1379921_at	0.917018	1.03782	1.03414	0.548844	TC2
Fyttd1	Forty-two-three domain containing 1	1373836_at, 1383098_at, 1384945_at	1.00418	1.13836	1.20896	1.54295	TC8
G0s2	G0/G1 switch gene 2	1388395_at	0.979077	0.784941	0.18131	0.582419	TC1
Giyd2	GIY-YIG domain containing 2	1378215_at	1.00695	0.664597	0.682374	0.82871	TC4
Glipr1	GLI pathogenesis-related 1 (glioma)	1373504_at	1.01033	1.15595	1.35318	1.53399	TC6
Gm22	Gene model 22	1378113_at	1.02274	1.34678	2.64319	2.83585	TC6
Gse1	Genetic suppressor element 1	1383337_at, 1389890_at	0.726591	0.825717	1.59288	1.26502	TC10
Hps6	Hermansky-Pudlak syndrome 6	1381919_at	0.697307	0.550065	0.707501	1.22718	TC3
Ier2	Immediate early response 2	1372389_at	5.28843	3.43427	1.8181	1.70379	TC11a
Ier3	Immediate early response 3	1388587_at	1.88535	1.56661	1.79708	1.47554	TC11b
Ier5	Immediate early response 5	1389355_at, 1389882_at	1.69998	4.67651	2.75286	2.36882	TC9
Ier5l	Immediate early response 5-like	1389675_at, 1391026_at	0.791822	0.343634	0.790374	0.85562	TC3
Kbtbd11	Kelch repeat and BTB (POZ) domain containing 11	1393793_at	0.801201	0.630383	0.496148	0.481057	TC1
Kbtbd5(p)	Kelch repeat and BTB (POZ) domain containing 5 (p)	1395851_at	0.885233	1.40176	3.03994	3.41335	TC6
Kbtbd7	Kelch repeat and BTB (POZ) domain containing 7	1380466_at	0.741555	0.682052	0.532603	0.756611	TC4
Klhdc7a	Kelch domain containing 7A	1385729_at	1.45813	0.813233	0.65492	0.829191	TC1
Llgl2	Lethal giant larvae homolog 2 (Drosophila)	1393098_at	0.974883	1.00929	0.66299	0.84768	TC1
Lnx2	Ligand of numb-protein X 2	1383359_at	1.00512	0.877354	0.631125	0.763385	TC1
LOC289485	Similar to BMP-2 inducible kinase	1379659_at	0.809413	0.92979	1.8627	1.88887	TC6
LOC298201	Hypothetical protein LOC298201	1397636_at	1.45975	1.74318	1.68288	1.32227	TC9
LOC299907	Similar to Ext1	1392083_at	0.789827	0.945656	1.61684	1.04901	TC10
LOC300043	Similar to poly (ADP-ribose) polymerase family, member 10	1376056_at	1.05399	0.889802	0.602697	0.517195	TC2
LOC302884	Hypothetical protein LOC302884	1392547_at	0.851043	1.01911	1.40914	1.9258	TC8
LOC309681	Hypothetical protein LOC309681	1374596_at	1.33342	0.994901	0.85015	0.688877	TC2
LOC311535	Hypothetical protein LOC311535	1383295_at	1.37363	1.71184	1.11326	1.24554	TC11c
LOC362334	Hypothetical protein LOC362334	1390042_at	0.868248	0.745333	0.669507	0.577161	TC2
LOC362564	Hypothetical LOC362564	1383422_at	0.695004	0.453742	1.1477	1.34031	TC3
LOC363091	Similar to hypothetical protein FLJ30973	1374816_at	0.885847	0.847946	0.799334	0.67613	TC2
LOC366300	Hypothetical LOC366300	1378565_at	0.837401	1.01842	0.942277	0.650302	TC2
LOC450547	Similar to Chromosome 10 open reading frame 56	1386106_at	0.950528	1.01909	0.490794	0.512665	TC1
LOC498407	Hypothetical protein LOC498407	1391899_at	0.913193	1.62847	1.42978	1.31193	TC5
LOC500110	Similar to zinc finger protein EZI	1391507_at	0.976899	0.571111	0.404027	0.445398	TC1
LOC500638	Hypothetical protein LOC500638	1385251_at	0.904485	2.27598	4.23519	3.56474	TC7
LOC680262/LOC681779	Hypothetical protein LOC680262/LOC681779	1375988_at	0.865116	0.658459	0.665987	0.781846	TC4
LOC680485/LOC684012	Hypothetical protein LOC680485/LOC684012	1377461_at	0.90732	1.32813	1.47947	1.00498	TC10
LOC681740	Similar to jumonji protein	1383382_at, 1384390_at, 1389984_at	0.967992	1.00605	1.83725	0.991998	TC10
LOC684802/ LOC685152	Similar to probable phospholipid-transporting ATPase ID (ATPase class I type 8B member 2)	1376219_at	1.0243	1.05758	1.52828	1.68671	TC6
LOC684871	Similar to Protein C8orf4 (Thyroid cancer protein 1) (TC-1)	1373403_at	5.40708	3.1732	1.92035	1.68256	TC11a
LOC685233/LOC688211	Hypothetical protein LOC685233/LOC688211	1390796_at	0.931222	0.750208	0.659137	0.860741	TC4
LOC686052	Hypothetical protein LOC686052	1379498_at	0.815519	0.731858	0.637944	0.977977	TC4
LOC686314	Similar to dachshund b	1377523_at	1.02468	0.628091	0.647175	0.625596	TC1
LOC687367/LOC690164	Similar to F57G4.9	1391585_at	1.05659	0.738622	0.667312	0.962395	TC4
LOC687904/LOC691543	Hypothetical protein LOC687904/LOC691543	1390889_at	1.2615	1.20887	1.56504	1.38474	TC5
LOC688257/LOC689926	Hypothetical protein LOC688257/LOC689926	1373659_at	0.936887	0.698994	0.338089	0.453204	TC1
LOC690000	Similar to CG3740-PA	1389365_at	0.869982	0.74912	0.60363	0.65258	TC1
LOC691246	Similar to tripartite motif-containing 56	1374311_at	0.685626	0.84402	0.836488	0.703503	TC2
LOC70717	hypothetical protein LOC70717	1397848_at	0.734669	0.796475	2.75107	2.69874	TC6
Lrig3	Leucine-rich repeats and immunoglobulin-like domains 3	1375531_at	0.864006	0.994691	0.620421	0.939374	TC4
Lrrc10(p)	Leucine-rich repeat-containing 10 (p)	1389727_at	0.867535	0.706647	0.327919	0.326476	TC1
Lrrc17	Leucine rich repeat containing 17	1395472_at	0.884514	0.810585	0.568011	0.406896	TC2
Lrrc4b(p)	Leucine rich repeat containing 4B (p)	1384178_at	0.876746	0.903642	0.787414	0.687882	TC2
Lrrc8	Leucine-rich repeat-containing 8	1382920_at	3.12544	1.58809	1.62021	1.62359	TC11a
Lrrc8a	Leucine-rich repeat-containing 8 family, member a	1374296_at	0.938325	1.14648	1.57562	1.48847	TC7
Lrrc8c	Leucine rich repeat containing 8 family, member C	1392755_at	1.35374	1.32605	1.50223	1.44461	TC5
Lysmd4	LysM, putative peptidoglycan-binding, domain containing 4	1372060_at	0.888356	0.571276	0.315216	0.529898	TC1
Mcm8 or C6orf60	Similar to minichromosome maintenance protein 8 isoform 1 (p) or Hypothetical protein C6orf60 (p)	1391944_at	0.820615	0.954954	1.40962	2.40195	TC8
Mesdc1	Mesoderm development candidate 1	1378887_at	0.629586	1.24706	1.72157	1.92274	TC7
Metrnl	Meteorin, glial cell differentiation regulator-like	1389911_at	1.11364	1.45594	2.05701	2.39744	TC7
MGC109194	Similar to hypothetical protein MGC39325-like protein	1398425_at	0.946592	0.80641	0.619834	0.742848	TC1
MGC72974	Hypothetical LOC316976	1376200_at	1.11489	0.777856	0.611474	0.815885	TC1
MGC93707	Similar to RIKEN cDNA D430028G21	1376446_at	1.04653	0.939098	0.684719	0.751332	TC1
MGC94288	Similar to 4632419K20Rik protein	1389638_at	0.996637	1.28423	1.56035	1.20851	TC10
MGC94604	Mitochondrial protein, 18 kDa	1388661_at	0.881336	0.889999	0.832966	0.635123	TC2
Midn(p)	Midnolin (p)	1377103_at	1.16118	1.14019	1.60036	1.35578	TC7
Mki67ip	Mki67 (FHA domain) interacting nucleolar phosphoprotein	1395595_at	1.25086	1.4165	1.56156	1.58867	TC5
Mllt11	Myeloid/lymphoid or mixed-lineage leukemia (trithorax homolog, Drosophila); translocated to, 11	1371692_at	1.07334	1.63492	1.8753	1.72686	TC7
Mn1	Meningioma 1	1388804_at	1.0069	0.659319	0.522717	0.849777	TC4
Mustn1	Musculoskeletal, embryonic nuclear protein 1	1373032_at	1.01853	0.975829	1.49903	2.57637	TC8
Myadm	Myeloid-associated differentiation marker	1388453_at	1.10287	1.37601	1.58766	1.67707	TC7
Myd116	Myeloid differentiation primary response gene 116	1370174_at	1.42219	1.99892	1.42489	1.18033	TC9
Narf	Nuclear prelamin A recognition factor	1384009_at	0.80143	1.0722	0.767442	0.610866	TC2
Nav3	Neuron navigator 3	1381243_at	0.955055	1.17227	1.6754	1.3843	TC7
Ncald	Neurocalcin delta	1372953_at	1.03757	1.04186	0.880136	0.713387	TC2
Nmral1	NmrA-like family domain containing 1	1384407_at	0.941135	0.876633	0.811339	0.610749	TC2
Npat(p)	Nuclear protein in the AT region (p)	1391866_at	0.809946	0.801208	0.653234	0.788189	TC4
Otub2(p)	OTU domain, ubiquitin aldehyde binding 2 (p)	1376118_at	1.06967	0.798416	0.662112	0.681487	TC1
Otud1	OTU domain containing 1 (p)	1384254_at	1.71737	4.6234	4.36316	3.36582	TC5
Palm2	Paralemmin 2	1395814_at, 1397944_at	0.843554	0.994869	1.76649	2.09772	TC6
Palmd	Palmdelphin	1382864_at	1.04243	1.00021	0.686236	0.537562	TC2
Pard6b(p)	Par-6 (partitioning defective 6) homolog beta (C. elegans) (p)	1383224_at	1.2594	3.30098	5.379	1.98889	TC10
Parp16	Poly (ADP-ribose) polymerase family, member 16	1374693_at	0.71804	0.513312	0.589534	0.87698	TC3
Pbef1	Pre-B-cell colony enhancing factor 1	1396262_at	1.22173	1.34869	1.69695	1.43157	TC5
Pdlim4	PDZ and LIM domain 4	1387153_at	1.02311	1.02803	1.84495	3.24905	TC8
Per2	Period homolog 2 (Drosophila)	1368303_at	1.22695	1.83831	1.20874	1.06171	TC9
Pex12	Peroxisomal biogenesis factor 12	1369070_at	0.866961	0.806165	0.583164	0.903476	TC4
Phlda1	Pleckstrin homology-like domain, family A, member 1	1368860_at	2.61204	6.22641	3.48594	1.77546	TC9
Phlda3	Pleckstrin homology-like domain, family A, member 3	1375224_at	0.844509	0.888379	1.19537	1.86549	TC8
Plekhh3	Pleckstrin homology domain containing, family H (with MyTH4 domain) member 3	1377384_at	0.958402	0.66701	0.481715	0.792952	TC4
Pnma2	Paraneoplastic antigen MA2	1376946_at	0.848225	0.890524	0.653075	0.695132	TC1
Prosc(p)	Proline synthetase co-transcribed (p)	1383722_at	1.09551	0.9798	0.973766	1.50991	TC8
Prp	Proline-rich protein	1385684_x_at	1.38942	1.95799	1.51312	0.45515	TC11c
Prp2	Proline-rich protein PRP2	1373006_at	1.02456	0.866207	0.633584	0.842126	TC1
Rgc32	Response gene to complement 32	1368080_at	1.0211	1.09039	1.37614	2.02611	TC8
RGD1304823	Similar to RIKEN cDNA 3110005O21	1371424_at	0.965997	0.765723	0.657435	0.808643	TC4
RGD1304910(p)	Similar to hypothetical protein C130032F08 (p)	1372699_at	0.712348	0.40852	0.402331	0.610324	TC4
RGD1304931	Similar to RIKEN cDNA 2310042D19	1385518_at	1.00166	0.888821	0.580168	0.655286	TC1
RGD1305147(p)/LOC690217	Similar to RIKEN cDNA 1810048J11 (p)/B0511.12	1376441_at	0.841781	0.919827	0.641678	0.57357	TC2
RGD1305158(p)	Similar to RIKEN cDNA 1810030N24 (p)	1399164_a_at	1.19792	0.803874	0.658122	0.750466	TC1
RGD1305464	Similar to DKFZP434H132 protein	1390249_at	0.756333	0.606898	0.763714	0.831424	TC3
RGD1305553(p)	Similar to 1200003M09Rik protein (p)	1376476_at	1.02023	0.95294	0.827909	0.738624	TC2
RGD1306498(p)	Similar to Cas-associated zinc finger protein (p)	1378049_at	0.978448	0.770331	0.654257	0.897139	TC4
RGD1307036(p)/LOC690898	Hypothetical LOC287306 (p)/similar to SH3 binding domain protein 5 like	1389203_at	0.888517	1.32116	2.22559	1.92767	TC7
RGD1307201(p)	Similar to chromosome 13 open reading frame 3 (p)	1382459_at	1.03278	0.994921	0.476798	0.565818	TC1
RGD1307396(p)	Similar to RIKEN cDNA 6330406I15 (p)	1395765_at	0.714272	0.925427	1.93672	2.30936	TC6
RGD1307524(p)	Similar to Friedreich ataxia region gene X123 (p)	1389007_at	0.926986	1.14805	1.71042	2.15753	TC6
RGD1308093(p)	Similar to FLJ00128 protein (p)	1376998_a_at	0.6716	0.874538	0.426587	1.01869	TC4
RGD1309362	Similar to interferon-inducible GTPase	1377950_at	1.01128	0.838187	0.599789	0.830137	TC1
RGD1309388(p)	Similar to DIP13 alpha (p)	1397179_at	0.930635	1.32006	1.73114	1.64827	TC7
RGD1309403(p)	Similar to hypothetical protein FLJ12661 (p)	1383508_at	0.9318	0.799554	0.596302	0.848082	TC4
RGD1309543(p)	Similar to 2310014H01Rik protein (p)	1373262_at	0.898308	0.926297	1.89123	2.25003	TC6
RGD1309807	Similar to Fam13a1 protein	1393910_at	0.791317	0.937947	0.406377	0.981163	TC4
RGD1309821(p)	Similar to KIAA1161 protein (p)	1372095_at	0.950123	0.803228	0.721109	0.605213	TC2
RGD1309896(p)	Similar to KIAA1205 protein (p)	1378978_a_at, 1378979_x_at, 1382297_x_at, 1392593_a_at	0.952914	0.802935	0.506034	0.817359	TC4
RGD1310357(p)	Similar to RIKEN cDNA 2810457I06 (p)	1379284_at	1.2187	1.12651	1.22791	1.95972	TC8
RGD1310686	Similar to chromosome 16 open reading frame 5	1374169_at	1.02351	0.770339	0.649459	0.894125	TC4
RGD1311203	Similar to HGFL protein	1388525_at	0.942248	0.590349	0.331327	0.468455	TC1
RGD1311307	Similar to 1300014I06Rik protein	1388945_at	1.08111	1.96523	2.99261	3.21029	TC7
RGD1311381(p)	Similar to hypothetical protein FLJ20037 (p)	1394695_at, 1394745_at	1.00289	1.55326	1.55594	1.2158	TC9
RGD1311793(p)	Similar to DNA segment, Chr 8, ERATO Doi 82, expressed (p)	1391121_at	0.862501	1.48719	2.94799	1.94062	TC7
RGD1311955(p)	Similar to CG32384-PA (p)	1372086_at	0.992714	0.602538	1.22933	1.26818	TC3
RGD1311980	Similar to cDNA sequence BC004044	1389695_at	1.02741	1.0024	1.37455	2.10474	TC8
RGD1359435	Similar to zinc finger protein 11b (KOX 2)	1377154_at	0.706064	0.584316	0.675667	0.726625	TC3
RGD1359443	Hypothetical LOC302941	1377938_at	1.16124	1.51466	1.53084	1.44125	TC5
RGD1559432(p)	RGD1559432 (p)	1383641_at, 1393415_at	1.02918	0.819977	0.511968	0.525604	TC1
RGD1560612(p)	Similar to PHF21A protein (p)	1377674_at	0.978554	0.939299	0.583834	0.588512	TC1
RGD1560812(p)	RGD1560812 (p)	1383001_at, 1383874_at, 1394278_at	0.999383	3.12375	2.74033	1.40915	TC9
RGD1560957(p)	Similar to RIKEN cDNA 5730466H23 (p)	1393583_at	0.828079	0.726605	0.659897	0.841393	TC4
RGD1561042(p)	Similar to RIKEN cDNA 5730509K17 gene (p)	1374874_at	0.930871	0.893758	0.525792	0.716122	TC1
RGD1561062(p)	Similar to RIKEN cDNA 5730593F17 (p)	1376177_at	1.06512	0.877919	0.59212	0.864505	TC4
RGD1561243(p)	Similar to KIAA1052 protein (p)	1375091_at	0.699041	0.67397	0.666407	0.743252	TC3
RGD1561500(p)	Similar to hypothetical protein FLJ14800 (p)	1373018_at	0.969436	1.03802	1.41189	1.6287	TC6
RGD1561507(p)	Similar to hypothetical protein FLJ31606 (p)	1381924_at	0.988333	1.02597	1.48663	1.04955	TC10
RGD1561832(p)	Similar to CDNA sequence BC043301 (p)	1383969_at	0.966057	0.64681	0.783835	1.12164	TC3
RGD1562115(p)	Similar to TAFA5 (p)	1391207_at	0.974861	1.07411	1.19374	1.62615	TC8
RGD1562123(p)	Similar to hypothetical protein (p) (RGD1562123(p)),	1393613_at	0.735892	0.763757	0.594936	0.748902	TC4
RGD1562136(p)	Similar to D1Ertd622e protein (p)	1373049_at	0.996498	0.90285	1.94618	1.55758	TC6
RGD1562228(p)	Similar to E2-induced gene 2 protein (p)	1374416_at	0.815851	0.664768	0.669997	1.02683	TC3
RGD1562262(p)	Similar to centrosomal Nek2-associated protein 1 (p)	1377062_at	0.968409	0.921963	0.613552	0.680574	TC1
RGD1562778(p)	Similar to tripartite motif protein 50 (p)	1374017_at	0.863215	1.04016	1.32735	1.68733	TC6
RGD1563315(p)	Similar to RIKEN cDNA 2410018C17 (p)	1373341_at	0.860118	0.768823	0.661329	0.74862	TC1
RGD1563612(p)	Similar to testhymin (p)	1389679_at	0.851308	0.93473	0.552165	0.627569	TC1
RGD1563764(p)	Similar to PHD finger protein 14 isoform 1 (p)	1392452_at	0.876729	0.913159	0.631075	0.69231	TC1
RGD1564253(p)	Similar to Protein CXorf17 homolog (p)	1394459_at	0.853419	1.23314	0.789891	0.645604	TC2
RGD1564664(p)	Similar to LOC387763 protein (p)	1381923_at	1.39728	1.64873	1.06791	0.846255	TC11b
RGD1564943(p)	Similar to 4930429A08Rik protein (p)	1392497_at, 1395064_at	1.01511	0.866737	0.635917	0.887693	TC4
RGD1564978(p)	Similar to LOC432779 protein (p)	1376927_at	0.946683	0.773816	0.501234	0.540258	TC1
RGD1565685(p)	Similar to RIKEN cDNA 1810030O07 (p)	1384550_at	1.00973	0.791178	0.62874	0.659856	TC1
RGD1565927(p)	Similar to 4631422O05Rik protein (p)	1376937_at	0.953661	1.70552	1.38262	1.71724	TC5
RGD1565985(p)	Similar to mKIAA0227 protein (p)	1376013_at, 1392632_at	0.954052	0.908895	1.0476	1.7368	TC8
RGD1566420(p)	Similar to F-box and leucine-rich repeat protein 8 (p)	1379196_at	0.926277	0.619392	0.565567	0.903185	TC4
RGD1566426(p)	Similar to nuclear receptor coactivator 7 (p)	1383938_at	0.892214	0.995059	0.696721	0.647239	TC2
Rnf122	Ring finger protein 122	1373485_at	1.04514	0.915523	0.516519	0.621722	TC1
Rnf39	Ring finger protein 39	1368662_at	1.77023	1.49135	1.7915	1.35612	TC11b
Samd11	Sterile alpha motif domain containing 11	1375073_at	0.731105	0.795531	0.67811	0.648918	TC1
Samd4b	Sterile alpha motif domain containing 4B	1386856_a_at	0.865886	1.01449	1.48433	1.21481	TC7
Sash1	SAM and SH3 domain containing 1	1375658_at	0.885071	0.891146	0.667772	0.821447	TC1
Schip1	Schwannomin interacting protein 1	1389367_at	0.793776	0.909108	1.19041	1.80283	TC8
Sesn1(p)	Sestrin 1 (p)	1372248_at, 1395809_at	0.895564	0.859512	0.5207	0.670717	TC1
Shq1(p)	SHQ1 homolog (S. cerevisiae) (p)	1378940_at	0.973496	0.74916	0.58362	0.78467	TC4
Slitl2	Slit-like 2	1389271_at	0.972095	1.1217	1.99178	1.90716	TC6
Snag1(p)	Sorting nexin associated golgi protein 1 (p)	1386762_at	1.29104	1.49727	1.21735	1.6161	TC5
Spg20	Spastic paraplegia 20, spartin (Troyer syndrome) homolog (human)	1372633_at	0.834968	0.604945	0.609927	0.856646	TC4
Spire1(p)	Spire homolog 1 (Drosophila) (p)	1380002_at	0.843008	0.96773	1.74704	1.77864	TC6
Spsb1(p)	SplA/ryanodine receptor domain and SOCS box containing 1 (p)	1379611_at	1.06661	0.893308	1.68557	1.42831	TC6
Strn3	Striatin, calmodulin binding protein 3	1375537_at	0.927206	1.25336	1.55813	1.46551	TC7
Tagln	Transgelin	1367570_at	0.841203	1.49214	1.91092	2.04603	TC7
Tes	Testis derived transcript	1383401_at, 1389409_at	0.748045	1.26234	2.15163	2.99984	TC8
Tmcc3	Transmembrane and coiled-coil domain family 3	1390832_at	0.778082	0.646907	0.342815	0.444561	TC1
Tmeff1	Transmembrane protein with EGF-like and two follistatin-like domains 1	1387850_at	0.98444	1.04735	1.09376	1.86044	TC8
Tmem106b	Transmembrane protein 106B	1395920_at	1.37874	1.05284	0.633199	0.977877	TC1
Tmem26(p)	Transmembrane protein 26 (p)	1395055_at	0.562426	1.47993	3.49721	2.63633	TC7
Tmem43	Transmembrane protein 43	1373595_at	0.917064	1.1087	1.63517	1.9232	TC6
Tmem51	Transmembrane protein 51	1383314_at	0.94322	0.891551	0.586783	0.993458	TC4
Tmem86a(p)	Transmembrane protein 86A (p)	1373309_at	0.784689	0.901452	0.762503	0.482088	TC2
Tmepai	Transmembrane, prostate androgen induced RNA	1389809_at, 1392534_at	0.972173	1.18373	1.61909	2.0466	TC6
Tnfaip3	Tumor necrosis factor, alpha-induced protein 3	1385641_at	2.44679	2.41631	1.64703	0.891359	TC11b
Trim34(p)	Tripartite motif protein 34 (p)	1385252_at	0.904827	0.826651	0.497279	0.6814	TC1
Trim65	Tripartite motif-containing 65	1391027_at	0.866341	0.656647	0.647412	0.986938	TC4
Tspyl4	TSPY-like 4	1372381_at	0.965167	0.741709	0.58275	0.901628	TC4
Ttc30b	Tetratricopeptide repeat domain 30B	1378324_at	0.695298	0.730923	0.548566	0.741241	TC4
Ttc7	Tetratricopeptide repeat domain 7	1376974_at	0.916926	1.06242	1.20726	1.58961	TC8
Utp14b	UTP14, U3 small nucleolar ribonucleoprotein, homolog B (yeast)	1385578_at	1.04161	1.61967	1.61138	1.16603	TC9
Vof16	Ischemia related factor vof-16	1377778_at	1.38002	2.43054	2.70048	2.29936	TC5
Wdr43	WD-repeat protein 43	1382679_at, 1388709_at	0.952878	1.11067	1.40949	1.44768	TC6
Wdr76	WD repeat domain 76	1393817_at	0.745344	0.911501	0.558635	0.551334	TC1
Ypel1	Yippee-like 1 (Drosophila)	1385027_at	0.788123	0.924505	0.732148	0.489939	TC2
Ypel5	Yippee-like 5 (Drosophila)	1371729_at	0.769422	0.756042	0.679041	0.68331	TC1
Zc3h12c	Zinc finger CCCH-type containing 12C	1391217_at	1.0687	1.2474	1.69431	1.39288	TC7
Zc3h6(p)	Zinc finger CCCH type containing 6 (p)	1379971_at	0.962919	0.846519	0.488972	0.566739	TC1
Zcchc11(p)	Zinc finger, CCHC domain containing 11 (p)	1390820_at	0.875446	0.92323	0.628441	0.71148	TC1
Zfand2a	Zinc finger, AN1-type domain 2A	1373767_at	1.19709	1.57201	1.44365	1.34097	TC5
Zfand5	Zinc finger, AN1-type domain 5	1375130_at, 1388868_at	1.23762	1.81523	1.33163	1.15808	TC9
Zfp329	Zinc finger protein 329	1397467_at	0.759237	0.617391	0.572483	0.816723	TC4
Zfp407	Zinc finger protein 407	1381607_at	0.816508	0.766305	0.65969	1.02246	TC4
Zfp503(p)	Zinc finger protein 503 (p)	1386721_at	0.868313	0.689171	0.667601	0.869893	TC4
Zfp688(p)	Zinc finger protein 688 (p)	1389445_at	0.629681	0.741537	0.597361	0.813313	TC4
Zfp697	Zinc finger protein 697	1373680_at	0.933842	1.97338	3.20045	2.12712	TC7
Zfyve26	Zinc finger, FYVE domain containing 26	1367540_at	1.05583	0.957145	0.690838	0.904321	TC1
Zmym6	Zinc finger, MYM-type 6	1377701_at	0.976899	0.889674	0.660371	0.667126	TC1
Zswim4(p)	Zinc finger, SWIM domain containing 4 (p)	1391972_a_at	1.05466	1.2644	2.07148	1.66799	TC7
Potential AS RNAs
AS to Abca1	AS to ATP-binding cassette, sub-family A (ABC1), member 1	1382142_at	0.865991	0.796734	0.665288	0.748053	TC1
AS to Adfp	AS to Adipose differentiation related protein	1390850_at	1.13972	1.26041	2.00379	0.981673	TC10
AS to Akap2	AS to A kinase (PRKA) anchor protein 2	1386521_at	0.949481	1.48552	1.99347	1.50386	TC10
AS to Creb5	AS to cAMP responsive element binding protein 5	1397429_at	1.28576	1.23197	2.18797	0.967627	TC10
AS to Dusp6	AS to Dual specificity phosphatase 6	1382778_at	1.91355	2.20487	2.06154	2.28176	TC5
AS to Foxc1	AS to Forkhead box C1	1383905_at	1.3957	1.50432	1.22637	1.09632	TC11b
AS to Id4	AS to Inhibitor of DNA binding 4	1375183_at	1.12601	1.41136	2.02856	1.53595	TC10
AS to Id4	AS to Inhibitor of DNA binding 4	1385923_at	1.28219	1.5949	1.60499	1.17899	TC10
AS to Klf5	AS to Kruppel-like factor 5	1385961_at	0.941124	2.47978	3.99826	1.4311	TC10
AS to Kpna1	AS to Karyopherin (importin) alpha 1	1372183_at	0.922533	1.20992	1.66123	1.38317	TC7
AS to lin7c	AS to Lin-7 homolog C (C. elegans)	1375676_at	0.980343	1.33093	1.52629	1.19694	TC10
AS to Maf	AS to V-maf musculoaponeurotic fibrosarcoma oncogene homolog (avian)	1392566_at	0.651069	0.681993	0.869786	0.886307	TC3
AS to Myo10	AS to Myosin X	1376848_at	1.04436	0.970357	2.40119	2.38965	TC6
AS to Nmt2	AS to N-myristoyltransferase 2	1391256_at	1.1059	1.31299	1.45398	1.6969	TC7
AS to Nufip2	AS to Nuclear fragile X mental retardation protein interacting protein 2	1383187_a_at	0.973306	1.56809	1.34085	0.719011	TC9
AS to Pdgfa	AS to platelet derived growth factor, alpha	1393494_at	1.05014	1.08119	2.31452	2.08178	TC6
AS to Pim1	AS to Pim-1 kinase	1374429_at	2.24349	1.79706	1.61064	0.888467	TC11b
AS to Plk2	AS to Polo-like kinase 2 (Drosophila)	1398037_at	1.44051	2.53622	1.49079	0.835816	TC9
AS to Prss35	AS to Protease, serine, 35	1379747_at	1.59497	1.9122	2.41293	3.23507	TC5
AS to Ptgs2	AS to Prostaglandin endoperoxide synthase 2	1375986_at	1.44728	1.52895	1.76327	1.93512	TC5
AS to Ptrf	AS to Polymerase I and transcript release factor	1390116_at	1.08724	1.29464	1.53886	1.54764	TC7
AS to Pvrl3(p)	AS to Poliovirus receptor-related 3 (p)	1377714_at	0.969768	1.21707	1.38651	1.27291	TC7
AS to Rnd3	AS to Rho family GTPase 3	1386062_at	1.18024	1.56689	1.57759	0.601892	TC9
AS to Samd4a	AS to Sterile alpha motif domain containing 4	1385569_at	0.977475	0.970101	1.78594	1.80577	TC6
AS to Sox4(p)	AS to SRY-box containing gene 4 (p)	1384000_at	0.939172	0.734199	0.422736	0.674365	TC1
AS to Spred2	AS to Sprouty protein with EVH-1 domain 1, related sequence	1377743_at	1.16596	1.21267	1.5394	1.20016	TC10
AS to Tes	AS to Testis derived transcript	1385706_at	1.43947	1.01488	2.30489	2.31457	TC6
AS to Tnfaip6	AS to Tumor necrosis factor alpha induced protein 6	1371193_at	1.00338	2.71782	1.79377	0.356154	TC9
AS to Trio	AS to Triple functional domain (PTPRF interacting)	1377651_at	0.852711	0.838243	1.20447	1.96971	TC8
AS to Tsc22d2	AS to TSC22 domain family protein 2	1382171_at	1.03198	2.39931	2.84831	1.59051	TC10
AS to Usp42	AS to Ubiquitin specific peptidase 42	1385874_at	1.00518	0.984306	1.47262	1.00464	TC10
AS to Vcl	AS to Vinculin	1375538_at	1.12699	1.38525	1.92234	1.69771	TC7
No protein coding identity
Sequences in introns
---	Intron to 2'-5' oligoadenylate synthetase-like 2 (AS strand)	1396358_s_at	2.61752	1.38955	0.839036	0.590955	TC11a
---	Intron to aconitase 2	1378945_at	0.578574	0.540642	0.542051	1.26869	TC3
---	Intron to actinin, alpha 1	1396539_at	2.82609	4.50694	4.66043	2.51591	TC9
---	Intron to alpha-kinase 1 (p) (Alpk1)	1382746_s_at	0.865534	1.04305	0.886569	0.533377	TC2
---	Intron to ankyrin repeat domain 1 (cardiac muscle)	1391753_at	1.28258	1.96234	2.1885	2.4407	TC5
---	Intron to annexin A1	1394451_at	2.70318	2.51902	1.60575	1.92414	TC11b
---	Intron to AT hook, DNA binding motif, containing 1 (p)	1380858_at	0.596123	0.650105	1.25585	0.625607	TC10
---	Intron to ATPase, Ca++ transporting, plasma membrane 1 (Atp2b1)	1380195_at	0.819442	1.35581	1.61463	1.13618	TC10
---	Intron to bromodomain adjacent to zinc finger domain, 2B (p)	1396755_at	1.59042	1.86051	1.56418	1.10409	TC11b
---	Intron to bromodomain and WD repeat domain containing 1 (p)	1394993_at	1.33676	1.6001	1.58916	0.957901	TC9
---	Intron to cajalin 2 isoform a	1380198_at	1.42988	1.55016	0.980808	0.506616	TC11b
---	Intron to calcium channel, voltage-dependent, alpha2/delta subunit 1 (Cacna2d1)	1381864_at	1.51525	2.12806	2.23805	1.78072	TC5
---	Intron to cAMP responsive element binding protein 5 isoform alpha (p) (CREB5a)	1390618_at	0.712664	2.14496	2.31964	2.19589	TC7
---	Intron to casein kinase II, alpha 1 polypeptide	1392650_at	0.669526	0.655121	0.842267	1.02909	TC3
---	Intron to catenin (cadherin-associated protein), alpha 1	1390723_at	0.817344	2.11678	3.71675	2.34695	TC7
---	Intron to cathepsin B (Ctsb)	1395950_at	1.21451	1.08664	0.645623	0.67942	TC1
---	Intron to cathepsin C (Ctsc)	1384841_at	1.14002	0.966615	0.557434	0.341675	TC2
---	Intron to cell adhesion molecule-related/down-regulated by oncogenes	1385506_at	0.519327	0.607844	0.922066	1.27884	TC3
---	Intron to copine I (possible)	1378519_at	0.872841	1.09961	1.61212	1.75322	TC6
---	Intron to Ctsc	1397808_at	0.871887	0.795941	0.545901	0.348654	TC2
---	Intron to dolichol-phosphate (beta-D) mannosyltransferase 1 (p) (Dpm1)	1391372_at	1.02413	0.977371	1.31811	2.07724	TC8
---	Intron to Down syndrome critical region gene 1-like 1	1398560_at	0.451261	0.383166	0.450206	0.751974	TC3
---	Intron to dual specificity phosphatase 5	1375475_at	3.92244	6.65851	2.7243	0.961563	TC11c
---	Intron to dystonin (p)	1382421_at	0.462742	0.995393	1.40007	1.85401	TC6
---	Intron to enabled homolog	1397449_at	1.64573	1.8116	1.92644	1.7824	TC5
---	Intron to fatty acid binding protein 3	1376522_at	0.593545	0.492078	0.623174	0.913109	TC3
---	Intron to FGF receptor-1	1379106_at	0.674913	1.59553	2.27099	1.47567	TC10
---	Intron to four and a half LIM domains 1	1394750_at	1.05326	2.7248	2.79848	2.71324	TC5
---	Intron to GH regulated TBC protein 1	1374166_at	0.779662	1.34125	1.45791	1.89037	TC7
---	Intron to HLA-B-associated transcript 1A	1375850_at	1.02503	1.03597	1.50513	1.13083	TC10
---	Intron to hypothetical LOC294715	1390060_at	1.63913	1.6768	1.25496	0.975504	TC11b
---	Intron to hypothetical protein LOC310926	1375680_at	1.28778	1.63596	1.4642	1.57106	TC5
---	Intron to hypothetical protein LOC361238	1381159_at	1.07979	2.25366	1.7745	2.03045	TC5
---	Intron to hypothetical protein LOC498084	1396530_at	1.66676	1.33807	1.11587	0.703898	TC11b
---	Intron to Il6st	1373140_at	0.906837	0.89622	0.760687	0.685087	TC2
---	Intron to integral membrane protein 2B	1391171_at	0.695483	0.625472	0.716674	0.598956	TC3
---	Intron to interleukin 6 signal transducer (Il6st)	1383489_at	0.952909	1.06487	0.830788	0.681451	TC2
---	Intron to Kruppel-like factor 14	1378489_at	1.25668	2.82698	2.57752	1.85626	TC5
---	Intron to Kruppel-like factor 14	1383828_at	5.66556	7.53604	3.34069	2.11257	TC11c
---	Intron to laminin, gamma 1 (Lamc1)	1396877_at	1.53441	1.5506	1.72351	0.894027	TC9
---	Intron to Mgp	1392578_at	0.559146	0.341508	0.746911	1.03991	TC3
---	Intron to microtubule-associated protein 1b	1395172_at	1.01475	1.25963	1.70239	1.10017	TC10
---	Intron to microtubule-associated protein 4 (Map4)	1383195_at	0.904123	1.2123	1.88087	1.74193	TC7
---	Intron to microtubule-associated protein 6	1377799_at	1.14291	1.04029	1.98049	2.04887	TC6
---	Intron to nucleoporin 98	1379001_at	0.763701	1.44538	1.99827	1.09721	TC10
---	Intron to nudix (nucleoside diphosphate linked moiety X)-type motif 6 (Nudt6)	1386552_at	1.03126	1.2454	2.98752	2.59316	TC6
---	Intron to PCTAIRE-motif protein kinase 2	1397112_at	1.02876	1.56228	1.93652	1.15125	TC10
---	Intron to PDZ and LIM domain 5	1372745_at	0.919426	1.0555	1.66494	2.09617	TC6
---	Intron to pleckstrin homology domain containing, family M (with RUN domain) member 2 (p)	1376824_at	0.904493	0.800761	0.629274	0.901702	TC4
---	Intron to pleiomorphic adenoma gene-like 1 (Plagl1)	1393782_at	0.943356	2.41448	4.65035	1.31679	TC10
---	Intron to procollagen, type XVIII, alpha 1 (Col18a1)	1381635_at	1.01438	0.881522	1.68986	1.11265	TC10
---	Intron to procollagen, type XVIII, alpha 1 (Col18a1)	1398394_at	0.915254	0.897062	2.03371	1.49574	TC10
---	Intron to Rho-guanine nucleotide exchange factor (p)	1382258_at	0.939277	0.812672	0.597873	0.78839	TC1
---	Intron to RNA polymerase 1-1 (Rpo1-1)	1380633_at	0.837956	0.985729	1.55506	1.32319	TC6
---	Intron to serine incorporator 3	1397197_at	1.47961	1.79622	1.94879	2.16753	TC5
---	Intron to similar to CG4768-PA (p)	1378098_at	0.972778	1.10531	1.4298	1.5012	TC6
---	Intron to similar to chromosome X open reading frame 23 (p)	1391603_at	0.699297	1.03023	1.47201	1.19777	TC7
---	Intron to similar to density-regulated protein	1391644_at	1.24721	0.987765	1.11117	0.665158	TC2
---	Intron to similar to e(y)2 protein	1379994_at	0.574538	1.08784	1.21779	1.52012	TC7
---	Intron to similar to hypothetical protein DKFZp564D0478 (p)	1397041_at	0.968597	0.995723	1.6847	1.71823	TC6
---	Intron to similar to hypothetical protein MGC33887 (p)	1378585_at	1.37303	1.07375	0.830086	1.50247	TC4
---	Intron to similar to hypothetical protein MGC36325 (p)	1393097_at	0.735543	0.965875	1.715	1.09294	TC10
---	Intron to similar to liver-specific bHLH-Zip transcription factor	1374276_at	0.82162	0.977026	1.48948	2.33075	TC8
---	Intron to similar to liver-specific bHLH-Zip transcription factor	1382631_at	1.00399	1.31266	1.51526	1.80443	TC7
---	Intron to similar to mKIAA1461 protein	1372965_at	0.779602	1.31576	1.95549	1.01249	TC10
---	Intron to similar to Nuclear protein SkiP (Ski-interacting protein) (SNW1 protein) (Nuclear receptor coactivator NCoA-62)	1383659_a_at	0.657188	0.65064	0.663803	0.736103	TC3
---	Intron to similar to Programmed cell death 6 interacting protein (ALG-2 interacting protein X) (p)	1379477_at	1.10093	1.52438	1.93233	1.61866	TC7
---	Intron to similar to Serologically defined colon cancer antigen 13 (p)	1375490_at	0.940895	1.55252	1.72587	1.15718	TC10
---	Intron to similar to Serologically defined colon cancer antigen 13 (p)	1377212_at	1.29459	1.53337	1.22871	1.21965	TC11b
---	Intron to similar to synaptopodin 2-like (p)	1381334_at	0.963082	0.860596	1.54472	1.52088	TC6
---	Intron to similar to Transforming growth factor beta 1 induced transcript 4, isoform 1	1378081_at	1.08777	1.26291	1.59856	1.36288	TC7
---	Intron to similar to U5 snRNP-specific protein (Prp8-binding) (p)	1394672_at	1.50171	1.06194	0.905489	0.817322	TC11a
---	Intron to solute carrier family 24 (sodium/potassium/calcium exchanger), member 3 ( Slc24a3)	1380770_at	1.10019	1.19015	1.3507	1.01247	TC10
---	Intron to sperm associated antigen 9 (p) (Spag9 (p))	1382020_at	0.75181	1.38673	1.97935	1.11226	TC10
---	Intron to talin 1 (Tln1)	1382036_at	1.23792	1.31093	1.55549	1.48578	TC5
---	Intron to taste receptor, type 1, member 2 (Ts1r2)	1382743_at	0.963535	0.985084	1.47085	1.35623	TC6
---	Intron to TBC1 domain family, member 1(predicted)	1397115_at	1.32883	1.56515	1.45904	0.845079	TC9
---	Intron to thyroid hormone receptor associated protein 1 (p)	1378447_at	0.974904	2.64358	3.08883	1.63046	TC10
---	Intron to Tia1	1374786_at	0.249961	0.398229	0.525776	0.958211	TC3
---	Intron to transmembrane 9 superfamily protein member 4 (Tm9sf4)	1396531_at	0.962354	0.955832	1.51677	1.60047	TC6
---	Intron to tropomyosin 1, alpha	1395350_at	1.6734	1.59222	1.65336	1.67748	TC5
---	Intron to TSC22 domain family 2	1398691_at	1.00875	3.73365	2.43521	0.99697	TC9
---	Intron to UDP-glucose dehydrogenase (Ugdh)	1384574_at	1.27878	1.44748	1.61998	1.13911	TC9
---	Intron to zinc finger protein 451 (Zfp451)	1384901_at	0.695091	0.954193	1.48497	1.11939	TC10
---	Intron to zinc finger, MYND domain containing 11	1392846_at	1.56192	1.64842	0.872412	0.352912	TC11b
Sequences associated with no established gene
---	Unknown	1367894_at	1.25872	1.52909	1.29141	0.907521	TC9
---	Unknown	1368154_at	1.03381	0.894707	0.59928	0.491684	TC2
---	Unknown	1370141_at	1.12909	1.5517	1.54128	1.42967	TC5
---	Unknown	1370191_at	0.872754	1.0968	1.31775	1.51903	TC6
---	Unknown	1370193_at	1.13699	1.44632	1.70427	1.3933	TC5
---	Unknown	1370265_at	1.03737	1.03247	0.615446	0.525737	TC2
---	Unknown	1370485_a_at	0.644898	1.2635	1.22035	1.7409	TC8
---	Unknown	1371350_at	1.56249	1.90831	1.36471	1.14918	TC11c
---	Unknown	1371356_at	1.03428	0.919207	0.661284	0.871105	TC1
---	Unknown	1371595_at	0.966204	2.01332	2.1294	1.42962	TC5
---	Unknown	1371699_at	0.862788	0.945314	1.80129	2.7475	TC6
---	Unknown	1371927_at	0.798596	0.695465	1.48283	2.33606	TC8
---	Unknown	1372069_at	0.941565	1.33141	1.53037	1.57896	TC7
---	Unknown	1372133_at	0.867878	1.15224	1.75259	2.03027	TC6
---	Unknown	1372325_at	0.9789	0.935243	0.84671	0.699881	TC2
---	Unknown	1372414_at	1.05419	0.839013	0.590819	0.795007	TC1
---	Unknown	1372447_at	1.03124	0.994301	1.40306	1.59704	TC6
---	Unknown	1372510_at	1.56063	4.21885	3.64484	1.17589	TC9
---	Unknown	1372869_at	0.866964	0.997395	1.47252	1.33508	TC6
---	Unknown	1372896_at	2.19041	1.5591	0.711031	1.29692	TC11a
---	Unknown	1373106_at	1.6647	1.5822	1.76124	1.75576	TC5
---	Unknown	1373122_at	0.740975	0.841313	1.34179	1.97025	TC8
---	Unknown	1373172_at	1.1073	0.806756	0.577095	0.923818	TC4
---	Unknown	1373232_at	1.05255	1.52583	1.76698	2.10448	TC7
---	Unknown	1373525_at	1.11796	2.14753	1.95861	1.28621	TC9
---	Unknown	1373624_at	0.999941	1.1581	1.85241	1.94068	TC6
---	Unknown	1373651_at	1.16291	1.90622	2.09665	2.20272	TC5
---	Unknown	1373679_at	1.14278	1.86959	0.815503	0.711677	TC11c
---	Unknown	1373696_at	0.940001	0.821291	0.664664	0.62924	TC1
---	Unknown	1373776_at	0.828731	0.878383	0.535563	0.969668	TC4
---	Unknown	1373955_at	1.18593	1.25161	1.65396	1.77667	TC5
---	Unknown	1373992_at	0.813531	0.779315	0.530016	0.57654	TC1
---	Unknown	1373993_at	0.848452	0.693194	0.542672	0.804065	TC4
---	Unknown	1374023_at	1.02013	0.892629	0.625646	0.860525	TC1
---	Unknown	1374038_at	0.937978	0.897319	0.700869	0.613594	TC2
---	Unknown	1374060_at	0.808942	0.760248	0.650489	0.836054	TC4
---	Unknown	1374067_at	1.14308	1.29387	1.78398	1.36378	TC10
---	Unknown	1374168_at	0.885632	1.00625	0.858548	0.517462	TC2
---	Unknown	1374243_at	0.676234	0.593295	0.661667	1.04002	TC3
---	Unknown	1374290_at	1.84723	1.63054	1.39276	1.36891	TC11b
---	Unknown	1374298_at	1.18015	0.861317	0.603776	0.366696	TC2
---	Unknown	1374474_at	0.844973	0.963735	0.876662	0.711792	TC2
---	Unknown	1374514_at	0.959108	1.20166	1.6369	1.02731	TC10
---	Unknown	1374545_at	1.00969	1.1249	1.59206	1.68964	TC6
---	Unknown	1374610_at	0.928498	1.57404	5.37422	4.15883	TC7
---	Unknown	1374627_at	0.850956	0.691947	0.591262	0.617218	TC1
---	Unknown	1374710_at	0.821376	1.2434	1.81821	2.20949	TC6
---	Unknown	1374767_at	1.00113	1.45635	1.61562	1.28981	TC10
---	Unknown	1374775_at	0.738241	0.863843	0.793124	0.638485	TC2
---	Unknown	1374789_at	0.966502	0.85857	0.623731	0.829697	TC1
---	Unknown	1374817_at	0.84913	0.715084	0.474186	0.751213	TC4
---	Unknown	1374990_at	0.714048	0.70915	0.648891	0.779976	TC4
---	Unknown	1375067_at	0.627636	0.980737	1.61158	0.809868	TC10
---	Unknown	1375358_at	0.91626	0.966453	1.60345	1.27526	TC10
---	Unknown	1375484_at	0.981336	1.07288	0.92746	0.594491	TC2
---	Unknown	1375561_at	0.894292	1.33902	1.69584	1.0596	TC10
---	Unknown	1375886_at	1.13336	0.902231	0.608542	0.679095	TC1
---	Unknown	1375889_at	0.934273	0.874682	1.34652	1.71024	TC8
---	Unknown	1376109_at	0.914261	0.882551	1.18457	1.76439	TC8
---	Unknown	1376275_at	1.3663	1.85696	1.37041	1.16995	TC9
---	Unknown	1376376_at	0.738666	0.704589	0.544552	0.886185	TC4
---	Unknown	1376403_at	1.33495	1.87048	1.81726	1.73997	TC5
---	Unknown	1376409_at	0.987215	0.945753	1.16079	1.61136	TC8
---	Unknown	1376435_at	1.09111	1.20278	2.22614	4.09145	TC8
---	Unknown	1376513_a_at	0.769582	1.14826	1.61241	1.88434	TC6
---	Unknown	1376537_at	1.03087	0.947868	0.63535	0.755213	TC1
---	Unknown	1376593_at	0.870647	0.776912	0.417806	0.857411	TC4
---	Unknown	1376617_at	0.819798	0.753942	0.538882	0.59382	TC1
---	Unknown	1376645_at	0.812227	0.768822	2.68985	3.16982	TC6
---	Unknown	1376700_at	1.04702	1.29361	1.5148	1.05995	TC10
---	Unknown	1376891_at	1.09338	0.927971	0.678128	0.579606	TC2
---	Unknown	1377071_at	0.766259	0.654751	0.434199	0.937401	TC4
---	Unknown	1377139_at	1.02907	0.729145	0.587094	0.938522	TC4
---	Unknown	1377151_at	0.900451	1.09532	1.68365	2.37835	TC6
---	Unknown	1377240_at	1.00766	0.811479	0.859743	1.68245	TC8
---	Unknown	1377250_at	1.10411	0.93177	0.568602	0.921142	TC4
---	Unknown	1377395_at	0.622225	1.18977	0.526026	0.884249	TC4
---	Unknown	1377451_at	0.549136	1.11156	1.45144	1.65485	TC7
---	Unknown	1377462_at	0.970486	0.687135	0.634069	0.866846	TC4
---	Unknown	1377551_at	0.749148	1.11228	1.6272	1.54078	TC7
---	Unknown	1377869_at	2.15226	9.66886	6.83987	2.43498	TC9
---	Unknown	1377916_at	0.898438	1.02564	1.66406	1.47039	TC6
---	Unknown	1377963_at	1.02883	0.893418	0.720013	0.850935	TC1
---	Unknown	1378001_at	0.819174	1.05528	1.48211	1.5394	TC6
---	Unknown	1378008_at	1.05851	0.863129	0.557969	0.781901	TC1
---	Unknown	1378183_at	1.4102	1.40288	1.56511	1.3728	TC5
---	Unknown	1378284_at	1.01028	0.937267	0.775635	0.672922	TC2
---	Unknown	1378754_at	1.21764	2.17821	2.95848	2.88249	TC7
---	Unknown	1378794_at	1.31187	1.24163	1.5027	1.2011	TC5
---	Unknown	1378808_at	1.11936	0.813875	0.361153	0.554609	TC1
---	Unknown	1378867_at	1.14229	7.32013	3.84407	2.04086	TC9
---	Unknown	1378880_at	0.748612	0.728799	0.540335	0.528175	TC1
---	Unknown	1378890_at	0.889682	0.955514	0.640375	0.708374	TC1
---	Unknown	1379089_at	1.75019	1.78064	2.39868	1.76089	TC5
---	Unknown	1379253_at	0.400662	0.835322	0.906169	1.38924	TC3
---	Unknown	1379287_at	1.09392	1.13839	1.32267	1.87083	TC8
---	Unknown	1379356_at	0.96622	1.39344	1.77757	1.60984	TC7
---	Unknown	1379358_at	0.845713	0.843534	1.57725	1.79651	TC6
---	Unknown	1379573_at	0.844097	1.14668	1.93032	1.63636	TC7
---	Unknown	1379584_at	1.35101	1.84523	1.56486	2.12232	TC5
---	Unknown	1379605_at	0.815241	0.74761	0.610268	0.446914	TC2
---	Unknown	1379630_at	0.989508	1.04178	1.19666	1.57322	TC8
---	Unknown	1379662_a_at	0.905766	0.833885	0.563664	0.878103	TC4
---	Unknown	1379666_at	1.05574	1.7081	1.52642	0.957915	TC9
---	Unknown	1379673_at	0.896663	0.835913	0.669132	0.968985	TC4
---	Unknown	1379714_at	1.41082	2.13595	2.98823	1.4334	TC10
---	Unknown	1379881_at	0.701136	0.633348	0.694638	0.784381	TC3
---	Unknown	1379897_at	0.948525	1.06787	1.47917	1.5794	TC6
---	Unknown	1379910_at	0.971089	2.17328	5.80671	4.34567	TC7
---	Unknown	1380155_at	1.86987	2.08514	2.19252	1.47584	TC9
---	Unknown	1380437_at	0.965768	0.819237	0.518844	0.752271	TC1
---	Unknown	1380696_at	0.895818	1.27493	1.88992	1.73267	TC7
---	Unknown	1380772_at	1.45786	2.14003	1.48315	1.44151	TC9
---	Unknown	1380850_at	0.245706	0.677872	2.33788	2.38584	TC6
---	Unknown	1380904_at	0.784057	0.519584	0.703819	0.803635	TC3
---	Unknown	1380937_at	0.901639	0.837571	0.629267	0.595901	TC1
---	Unknown	1381075_at	0.800074	0.726151	0.527557	0.550689	TC1
---	Unknown	1381127_at	0.933324	1.47019	2.02861	2.14384	TC7
---	Unknown	1381173_at	0.75284	0.692983	0.795472	0.695179	TC3
---	Unknown	1381228_at	0.879514	0.749008	0.563464	0.760691	TC4
---	Unknown	1381269_at	0.73695	0.586186	0.344184	0.337454	TC1
---	Unknown	1381341_at	0.608942	3.22039	7.14045	2.2808	TC10
---	Unknown	1381434_s_at	0.904717	1.26697	1.93123	1.70067	TC7
---	Unknown	1381795_at	0.871586	0.707177	0.425579	0.840346	TC4
---	Unknown	1381847_at	1.01294	0.659627	0.568029	1.04832	TC4
---	Unknown	1381920_at	1.42002	1.15892	1.58991	1.38224	TC5
---	Unknown	1382017_at	0.845658	1.2087	1.70762	1.84731	TC7
---	Unknown	1382058_at	1.06417	1.2579	1.66868	1.82706	TC6
---	Unknown	1382199_at	0.961015	0.937319	0.597357	0.761109	TC1
---	Unknown	1382228_at	0.925254	0.618013	0.650563	0.803366	TC4
---	Unknown	1382235_at	0.87838	0.866584	0.686006	0.520171	TC2
---	Unknown	1382260_at	0.913943	0.852957	0.749522	0.508949	TC2
---	Unknown	1382575_at	0.621634	0.84287	0.897768	0.763336	TC3
---	Unknown	1382644_at	0.942449	0.917967	0.474737	0.781152	TC1
---	Unknown	1382682_at	0.948598	1.18273	1.54644	1.96173	TC6
---	Unknown	1382705_at	0.737386	0.720423	0.556073	0.623316	TC1
---	Unknown	1382849_at	0.851033	0.672795	0.512046	0.321092	TC2
---	Unknown	1382882_x_at	0.765389	0.65872	2.37126	2.19613	TC6
---	Unknown	1383022_at	0.789272	1.02769	1.56402	1.24783	TC7
---	Unknown	1383041_x_at	0.665213	0.865573	0.995243	1.0449	TC3
---	Unknown	1383058_at	0.78027	0.563957	0.544728	0.545632	TC1
---	Unknown	1383158_at	0.949742	1.05095	1.21836	1.73281	TC8
---	Unknown	1383188_at	0.847703	0.66005	0.461601	0.509914	TC1
---	Unknown	1383332_at	0.815134	0.932955	1.43076	1.52365	TC6
---	Unknown	1383688_at	0.878019	0.860824	0.598847	0.639981	TC1
---	Unknown	1383742_at	1.00929	1.02303	1.44402	1.9972	TC8
---	Unknown	1383901_at	0.614703	0.721577	0.932138	0.975331	TC3
---	Unknown	1383919_at	0.714833	0.784136	0.616134	0.616431	TC1
---	Unknown	1383977_a_at	0.310359	0.237435	0.480918	0.68528	TC3
---	Unknown	1384008_at	0.605889	0.726488	0.606752	0.877527	TC4
---	Unknown	1384022_at	0.946097	1.07022	1.48314	1.87764	TC8
---	Unknown	1384081_at	1.42991	1.42199	1.5083	2.41226	TC8
---	Unknown	1384135_at	0.838094	0.700874	0.555231	0.721207	TC4
---	Unknown	1384162_at	1.06707	1.01503	1.88774	1.62165	TC6
---	Unknown	1384188_at	1.06577	0.882421	0.646875	0.755732	TC1
---	Unknown	1384401_at	0.97792	0.665614	0.653399	1.03941	TC4
---	Unknown	1384709_at	1.03851	1.40005	1.66801	2.17279	TC7
---	Unknown	1384743_at	0.956407	0.981066	1.56837	1.34867	TC6
---	Unknown	1384892_at	1.1547	1.78551	1.26545	1.33334	TC9
---	Unknown	1384899_at	0.933784	1.31801	1.73678	1.05558	TC10
---	Unknown	1385028_at	0.883218	1.6344	1.31539	1.11649	TC9
---	Unknown	1385205_at	0.879815	1.13139	0.532438	0.777534	TC1
---	Unknown	1385239_at	0.379011	0.479408	0.263583	0.261947	TC1
---	Unknown	1385253_at	0.813827	0.602294	0.49083	0.829891	TC4
---	Unknown	1385299_at	0.988003	0.691585	0.470006	0.587813	TC1
---	Unknown	1385393_at	0.894841	1.06529	0.461613	0.726792	TC1
---	Unknown	1385597_at	0.924287	0.276092	0.444513	0.694934	TC3
---	Unknown	1385608_at	1.05474	1.16781	1.89334	2.27501	TC6
---	Unknown	1386002_at	0.901342	0.849905	0.470576	0.802779	TC4
---	Unknown	1386026_at	1.54843	0.951067	0.661157	0.248667	TC11a
---	Unknown	1386052_at	0.756991	0.901176	1.30381	2.14085	TC8
---	Unknown	1386065_at	1.36298	1.92787	1.40761	0.856878	TC9
---	Unknown	1386265_at	1.05521	1.33843	1.92937	1.565	TC7
---	Unknown	1386633_at	1.09637	0.756008	0.5724	1.03501	TC4
---	Unknown	1386653_at	0.943495	0.813488	0.253612	0.772462	TC4
---	Unknown	1386662_at	0.964233	1.61557	1.13634	0.86336	TC9
---	Unknown	1386890_at	1.00705	1.28212	1.63582	1.98608	TC6
---	Unknown	1387667_at	1.02194	1.58372	1.09665	0.593598	TC11c
---	Unknown	1387737_at	1.81046	2.33493	1.30261	1.35503	TC11c
---	Unknown	1388155_at	0.956096	1.10364	1.19296	2.323	TC8
---	Unknown	1388589_at	1.13212	2.27426	4.30323	2.80288	TC7
---	Unknown	1388672_at	0.765329	0.786475	0.532997	0.57374	TC1
---	Unknown	1388880_at	0.788623	0.881488	0.833347	0.626049	TC2
---	Unknown	1388962_at	1.03442	0.902928	0.609941	0.797153	TC1
---	Unknown	1389084_at	0.604797	0.457541	0.712815	0.90941	TC3
---	Unknown	1389194_at	0.929482	1.05988	1.20194	1.60885	TC8
---	Unknown	1389206_at	1.14813	0.937833	1.06629	2.61254	TC8
---	Unknown	1389256_at	0.784835	0.894643	0.877028	0.68504	TC2
---	Unknown	1389322_at	0.878481	0.742942	0.631682	0.868888	TC4
---	Unknown	1389419_at	0.728142	0.595148	0.420838	0.567066	TC1
---	Unknown	1389460_at	0.804142	0.619864	0.453932	0.580482	TC1
---	Unknown	1389618_at	0.958853	0.720094	0.361693	0.460724	TC1
---	Unknown	1389761_at	0.857739	1.20203	2.26306	1.58579	TC7
---	Unknown	1389790_at	0.838318	0.685086	0.583559	0.771862	TC4
---	Unknown	1389877_at	1.41202	1.50542	1.04015	1.00319	TC11b
---	Unknown	1390109_at	0.686124	0.716654	0.600875	0.644802	TC1
---	Unknown	1390148_a_at	0.980362	0.746395	0.616586	0.878509	TC4
---	Unknown	1390156_a_at	0.839413	0.894208	0.41637	0.812689	TC4
---	Unknown	1390436_at	1.08107	0.883056	1.05604	1.56888	TC8
---	Unknown	1390458_at	0.923968	1.52772	1.77883	1.62111	TC7
---	Unknown	1390515_at	0.890696	1.02792	1.43623	2.84667	TC8
---	Unknown	1390536_at	0.880759	0.980312	0.639033	0.751016	TC1
---	Unknown	1390708_at	0.760672	0.853461	1.09231	1.78382	TC8
---	Unknown	1390814_at	1.11019	1.83886	0.845758	0.796276	TC11c
---	Unknown	1390866_at	0.957715	1.06682	1.37617	1.58155	TC6
---	Unknown	1390902_at	0.97313	1.1161	1.65406	2.26967	TC8
---	Unknown	1391030_at	0.962772	1.03275	1.31444	1.95366	TC8
---	Unknown	1391245_at	1.02506	0.750758	0.419468	0.977122	TC4
---	Unknown	1391511_at	1.07502	0.725793	0.645726	0.913346	TC4
---	Unknown	1391553_at	0.803525	0.882819	0.733355	0.561628	TC2
---	Unknown	1391630_at	0.752296	0.588493	0.570034	1.21019	TC3
---	Unknown	1391643_at	1.55369	2.49265	1.77065	1.44375	TC9
---	Unknown	1391674_at	2.00667	1.28653	1.67317	1.3379	TC11a
---	Unknown	1391741_a_at	0.886474	0.61205	0.664531	1.17976	TC3
---	Unknown	1391828_at	0.912509	0.938954	0.620636	0.766554	TC1
---	Unknown	1391863_at	0.370757	0.274143	0.493046	0.568725	TC3
---	Unknown	1391939_at	0.987557	1.13427	1.73745	1.59156	TC6
---	Unknown	1391960_at	1.15533	1.28687	1.7215	1.62262	TC7
---	Unknown	1392108_at	2.21409	2.36977	1.88689	0.897147	TC11b
---	Unknown	1392166_at	0.46587	0.883409	2.0494	1.49622	TC7
---	Unknown	1392413_at	0.742663	1.54693	2.37367	2.18947	TC7
---	Unknown	1392501_at	0.819953	0.940229	0.741725	0.426765	TC2
---	Unknown	1392516_a_at	0.949709	0.821538	0.676869	0.741644	TC1
---	Unknown	1392531_at	0.99541	1.27008	1.57436	1.63882	TC7
---	Unknown	1392935_at	1.01684	0.951436	0.561423	0.713159	TC1
---	Unknown	1392958_at	0.83449	0.949649	1.30014	1.64254	TC8
---	Unknown	1393021_at	0.715294	0.964554	0.646775	0.795413	TC1
---	Unknown	1393066_at	1.02648	0.814813	0.345646	0.668515	TC1
---	Unknown	1393119_at	1.0901	1.92139	1.8947	1.62933	TC5
---	Unknown	1393153_at	0.669375	0.58884	0.947803	1.10651	TC3
---	Unknown	1393262_at	1.06458	0.647337	0.327293	0.768008	TC4
---	Unknown	1393360_at	0.979214	0.775369	0.494964	0.788077	TC4
---	Unknown	1393522_at	1.58328	1.79749	2.22257	1.55788	TC5
---	Unknown	1393757_at	1.28408	1.06404	0.688912	0.413378	TC2
---	Unknown	1393777_at	1.04242	0.707379	0.461747	0.765883	TC4
---	Unknown	1394430_at	0.798322	0.727943	0.668945	0.827021	TC4
---	Unknown	1394465_at	1.57414	2.11868	1.42224	1.77729	TC9
---	Unknown	1394480_at	0.676303	1.00596	1.64802	1.48033	TC7
---	Unknown	1394517_at	0.903637	0.876037	0.603395	0.57635	TC1
---	Unknown	1394527_at	1.10952	1.54967	2.09424	1.53984	TC10
---	Unknown	1394559_at	0.710435	1.29645	1.51093	1.78629	TC7
---	Unknown	1394604_at	1.43959	1.35217	1.26005	1.83479	TC8
---	Unknown	1395119_at	1.0248	1.84342	2.96132	3.85872	TC7
---	Unknown	1395215_at	1.0468	1.06129	1.20295	1.69682	TC8
---	Unknown	1395286_at	0.558102	1.04268	1.42328	1.29552	TC7
---	Unknown	1395442_at	0.943648	1.09813	1.84761	2.04293	TC6
---	Unknown	1395499_at	1.31735	1.11717	1.59103	1.21521	TC10
---	Unknown	1395523_at	1.05182	0.852812	0.651024	0.696217	TC1
---	Unknown	1395604_at	1.22505	0.81289	0.686435	0.715985	TC1
---	Unknown	1395615_at	1.01361	1.25769	2.07236	2.38721	TC6
---	Unknown	1396096_at	0.942329	1.12666	1.53203	1.63698	TC6
---	Unknown	1396119_at	0.820233	0.773684	0.613412	0.772464	TC4
---	Unknown	1396190_x_at	0.998183	0.899777	0.690527	0.842896	TC1
---	Unknown	1396237_at	1.05521	0.827743	0.651069	0.487573	TC2
---	Unknown	1396435_at	1.22688	1.84159	1.20262	1.13903	TC9
---	Unknown	1396775_at	0.907485	0.614145	0.771017	0.741819	TC3
---	Unknown	1397164_at	1.06709	2.06108	2.10302	1.31651	TC9
---	Unknown	1397215_at	0.975938	0.963433	1.7733	1.1455	TC10
---	Unknown	1397238_at	0.687973	0.591766	0.504629	0.640646	TC4
---	Unknown	1397283_at	0.841053	1.45251	1.09925	2.05045	TC8
---	Unknown	1397470_at	1.10063	0.968865	0.680893	0.429797	TC2
---	Unknown	1397540_at	0.965945	0.75418	0.7655	0.5463	TC2
---	Unknown	1397579_x_at	0.940107	0.749498	0.356525	0.473682	TC1
---	Unknown	1397743_at	0.964742	0.978892	0.64405	1.07927	TC4
---	Unknown	1397766_at	0.927513	1.09363	5.73419	2.15313	TC10
---	Unknown	1397854_at	1.20249	1.01828	0.572171	0.519427	TC2
---	Unknown	1398145_at	1.56972	1.2235	1.10296	0.531058	TC11a
---	Unknown	1398213_at	0.845074	1.26735	1.46376	1.36168	TC7
---	Unknown	1398366_at	0.673495	0.6272	0.825983	0.860109	TC3
---	Unknown	1398716_at	0.701808	0.76363	2.77865	1.93495	TC10
---	Unknown	1398727_at	0.655203	0.791236	0.645243	0.472243	TC2
---	Unknown	1399081_at	1.06677	1.97626	0.892162	0.829572	TC11c
