# Supplementary material for: Temporal regulation of expression of immediate early and second phase transcripts by endothelin-1 in cardiomyocytes
Source: Genome Biol. 2008 Feb 14;9(2):R32. doi: 10.1186/gb-2008-9-2-r32 (PMC2374717; doi:10.1186/gb-2008-9-2-r32)
Supplement: Additional data file 3 — Data previously reported for the changes in RNA expression induced by ET-1 at 2 or 4 h are from [24]. [file gb-2008-9-2-r32-S3.xls]

## Sheet: 230 2.0 vs U34A arrays
Gene Symbol	Gene Title	230 2.0 Arrays	230 2.0 Arrays	230 2.0 Arrays	U34A arrays	U34A arrays	U34A arrays
		Probeset(s)	2 h	4 h	Probeset(s)	2 h	4 h
Good annotations
Agtr1a	Angiotensin II receptor, type 1 (AT1A)	1384240_at	0.551223	0.401915	M86912	0.66	0.32
Anxa1	Annexin A1	1367614_at	2.2354	2.44444	AI171962	2.49	2.69
Arc	Activity regulated cytoskeletal-associated protein	1387068_at	1.97394	1.35025	U19866	2.48	1.29
Areg	Amphiregulin	1369871_at	12.8444	3.46516	X55183	7.07	2.5
Arntl	Aryl hydrocarbon receptor nuclear translocator-like	1370510_a_at	1.65632	2.01567	AF015953	1.54	2.37
Atf3	Activating transcription factor 3	1369268_at	3.03709	0.957018	M63282	3.26	1.03
Btg2	B-cell translocation gene 2, anti-proliferative	1386994_at, 1386995_at	2.73932	1.67564	AA944156, M60921	3.24	1.75
Cav1	Caveolin 1	1370131_at, 1372111_at, 1393281_at	1.89241	2.65608	Z46614	2.36	2.99
Cd44	CD44 antigen	1368921_a_at, 1387952_a_at, 1390659_at	2.91178	3.82647	A30543	2.21	2.5
Cited2	Cbp/p300-interacting transactivator, with Glu/Asp-rich carboxy-terminal domain, 2	1367601_at, 1367602_at	3.29902	2.54103	AA900476, AI014091	4.06	3.16
Cspg4	Chondroitin sulfate proteoglycan 4	1368685_at	2.03665	3.37415	X56541	1.63	2.42
Dact2(p)	Dapper homolog 2, antagonist of beta-catenin (xenopus) (p)	1383205_at	2.96137	3.42904	AA875577	2.46	2.97
Dusp1	Dual specificity phosphatase 1	1368146_at, 1368147_at	2.17003	1.7312	S81478	2.07	1.49
Dusp5	Dual specificity phosphatase 5	1368124_at	3.67901	1.17707	AF013144	2.52	1.09
Dusp6	Dual specificity phosphatase 6	1377064_at, 1387024_at	2.27868	2.62918	X94185, U42627	2.32	2.64
Efna1	Ephrin A1	1372844_at, 1398273_at	2.45769	1.2662	AA892417	2.23	1.11
Egr2	Early growth response 2	1387306_a_at, 1398266_a_at	1.60521	2.65979	U78102	1.81	2.98
Emp1	Epithelial membrane protein 1	1369736_at, 1371527_at	2.34903	2.54882	Z54212	2.62	3.78
Errfi1	ERBB receptor feedback inhibitor 1	1373093_at	2.50768	1.75384	AI169756	3.56	2.39
Ets1	v-ets erythroblastosis virus E26 oncogene homolog 1 (avian)	1368851_at	2.10988	1.70441	AI175900	2.63	2.16
Flnc(p)	Filamin C, gamma (actin binding protein 280) (p)	1388496_at, 1396085_at	2.43298	2.23353	AA799773	2.55	2.81
Fosl1	Fos-like antigen 1	1368489_at	8.63534	4.70287	M19651	29.94	12.56
Foxq1	Forkhead box Q1	1368550_at, 1385464_at	2.40157	1.03418	L13201	2.26	1.14
Fst	Follistatin	1372750_at, 1387843_at	5.74945	4.08067	AA858520	7.61	4.94
G0s2	G0/G1 switch gene 2	1388395_at	0.18131	0.582419	AA893235	0.27	0.64
Gch	GTP cyclohydrolase 1	1373513_at, 1387221_at	1.72167	1.27032	M58364	2.52	2.15
Grip2	Glutamate receptor interacting protein 2	1387954_a_at	1.49173	5.13227	AF090113	1.4	2.31
Hbegf	Heparin-binding EGF-like growth factor	1368983_at	4.91121	3.17886	L05489	4.41	2.37
Hivep2	Human immunodeficiency virus type I enhancer binding protein 2	1368546_at	2.30788	1.71949	D37951, M65251, X54249	2.76	1.7
Homer1	Homer homolog 1 (Drosophila)	1370454_at	2.55293	1.25484	AB003726	3.44	1.28
Hspa1a/Hspa1b	Heat shock 70kD protein 1A/1B	1368247_at	4.0528	1.93193	Z75029, L16764	4.77	3.65
Icam1	Intercellular adhesion molecule 1	1387202_at	2.807	1.94558	D00913	2.49	1.8
Ifrd1	Interferon-related developmental regulator 1	1367795_at	2.86921	1.50048	AI014163	2.32	1.3
Il15	Interleukin 15	1368375_a_at	0.625568	0.809465	U69272	0.36	1.08
Il1rl1	Interleukin 1 receptor-like 1	1370692_at, 1387273_at	5.78832	8.90965	U04319	12.05	16.1
Klf10	Kruppel-like factor 10	1368650_at	2.13999	1.50268	AI172476	2.07	1.42
Klf4	Kruppel-like factor 4 (gut)	1387260_at	2.68977	1.78898	L26292	2.89	1.77
Klf6	Kruppel-like factor 6	1387060_at, 1388986_at, 1395557_at	2.0454	1.70558	AF001417	2.62	1.93
Metrnl	Meteorin, glial cell differentiation regulator-like	1389911_at	2.05701	2.39744	AI639012	2.06	2.43
Mgat1	Mannoside acetylglucosaminyltransferase 1	1367796_at	1.88382	1.64045	E07296	2.07	1.97
Myc	Myelocytomatosis viral oncogene homolog (avian)	1368308_at	2.3358	1.80996	Y00396	2.23	1.35
Nr4a1	Nuclear receptor subfamily 4, group A, member 1	1386935_at	3.92423	2.2114	U17254	9.15	3.84
Nr4a3	Nuclear receptor subfamily 4, group A, member 3	1369067_at, 1393389_at	10.7583	3.09472	AI176710	15.62	4.76
Oldlr1	Oxidized low density lipoprotein (lectin-like) receptor 1	1368683_at	2.38737	3.05305	AB005900	2.85	3.63
Pctk2	PCTAIRE-motif protein kinase 2	1382345_at	2.09247	1.58748	AB005540	2.25	1.77
Pdgfa	Platelet derived growth factor, alpha	1370427_at, 1379375_at	1.91949	2.0356	D10106	1.63	2.33
Pelo	Pelota homolog	1371684_at	2.15501	2.15824	AA799330	2.03	2.11
Plagl1	Pleiomorphic adenoma gene-like 1	1387122_at	2.24859	2.58723	AA900750, U72620	1.79	2.7
Plaur	Plasminogen activator, urokinase receptor	1387269_s_at	5.27376	3.42011	X71898	4.03	3.02
Ppm2c	Protein phosphatase 2C, magnesium dependent, catalytic subunit	1368910_at	2.24555	1.3394	AF062740	2.02	1.14
Ptgs2	Prostaglandin-endoperoxide synthase 2	1368527_at	3.41652	2.28893	L25925, S67722	3.03	1.94
PVR	Poliovirus receptor	1370177_at	4.62148	3.42723	L12025	3.81	3.24
Rab38	Rab38, member of RAS oncogene family	1370414_at	0.652823	0.451904	M94043	0.62	0.41
Rasl11b	RAS-like family 11 member B	1383322_at	2.21986	2.62403	AA800853	2.4	2.6
Rock2	Rho-associated coiled-coil containing protein kinase 2	1372371_at, 1393045_at	1.70311	2.34378	AA891595	2.21	2.5
RT1-S3	RT1 class Ib, locus S3	1371123_x_at, 1388164_at, 1388164_at	1.27841	1.96036	AF029240	1.81	2.45
Sdc1	Syndecan 1	1367849_at, 1376062_at	2.87794	4.5011	S61865, X60651	3.54	4.45
Sdc4	Syndecan 4	1367721_at	2.22604	2.51851	S61868	2.54	2.61
Serpinb2	Serine (or cysteine) proteinase inhibitor, clade B, member 2	1368487_at	28.791	11.2643	X64563	36.08	9.79
Serpine1	Serine (or cysteine) peptidase inhibitor, clade E, member 1	1368519_at, 1392264_s_at	22.4905	15.2109	M24067	13.32	11.59
Slc7a1	Solute carrier family 7 (cationic amino acid transporter, y+ system), member 1	1368391_at, 1368392_at, 1387167_at	1.95646	1.54477	AA957917, L10152	2.17	2.36
Tagln	Transgelin	1367570_at	1.91092	2.04603	M83107	1.81	2.26
Timp1	Tissue inhibitor of metallopeptidase 1	1367712_at	1.65049	1.75582	AI169327	1.84	2.09
Timp3	Tissue inhibitor of metalloproteinase 3 (Sorsby fundus dystrophy, pseudoinflammatory)	1368989_at, 1372926_at, 1375138_at, 1389836_a_at	2.34197	2.83789	U27201	3.42	4.74
Tjp2	Tight junction protein 2	1370940_at	1.86363	2.54664	U75916	1.91	2.34
Tnc	Tenascin C	1373401_at	4.5454	4.50702	U09361, U09401, U15550	4.22	4.91
Uck2	Uridine-cytidine kinase 2	1374893_at, 1383945_at	1.65224	1.98393	AA859827	1.6	2.52
Ugcg	UDP-glucose ceramide glucosyltransferase	1387975_at	1.81322	1.63781	AF047707	2.1	2.12
Ugdh	UDP-glucose dehydrogenase	1367938_at	1.76869	1.94624	AB013732	1.88	2.19
Poor annotations, but similar probesets
AS to Prss35	AS to Protease, serine, 35	1379747_at	2.41293	3.23507	AA866443	2.42	3.24	Previously annotated on sense strand
Fgfr1	Fibroblast growth factor receptor 1	1372447_at	1.40306	1.59704	S24008	1.68	2.19
Gucy1a3	Guanylate cyclase 1, soluble, alpha 3	1368154_at	0.59928	0.491684	AA849036	0.58	0.41
S100a10	S100 calcium binding protein A10 (calpactin)	1386890_at	1.63582	1.98608	J036727	1.95	2.44
Others
Csrp3	Cysteine and glycine-rich protein 3	1398243_at	1.5	1.69	X81193	1.86	2.11	Not significant on 230 2.0 arrays
eIF2c2	Eukaryotic translation initiation factor 2C, 2	1368866_at	1.387	1.557	H31692	1.67	2.06	Not significant on 230 2.0 arrays
		1368867_at	1.285	1.684				Not consistently present on 230 2.0 arrays
Kif3c	Kinesin family member 3C	1378891_at	1.691	0.705	AA892369, AF035953	4.29	7.77	Called absent on 230 2.0 arrays
Prkr	Protein kinase, interferon-inducible double stranded RNA dependent	1387242_at	0.78	0.6	L29281	0.64	0.5	Not significant on 230 2.0 arrays
