# Supplementary material for: Temporal regulation of expression of immediate early and second phase transcripts by endothelin-1 in cardiomyocytes
Source: Genome Biol. 2008 Feb 14;9(2):R32. doi: 10.1186/gb-2008-9-2-r32 (PMC2374717; doi:10.1186/gb-2008-9-2-r32)
Supplement: Additional data file 4 — RNAs that were upregulated by ET-1 at 1 or 2 h, clustered according to the effects of cycloheximide. [file gb-2008-9-2-r32-S4.xls]

## Sheet: Sheet1
Gene Symbol	Probeset(s)	CX	ET-1	CX+ET-1	CX	ET-1	CX+ET-1
		1 h	1 h	1 h	2 h	2 h	2 h
Cluster CXS1
AS Pim1	1374429_at	2.86091	1.79706	4.81085	3.77311	1.83811	8.32422
Bdkrb1	1369807_at	3.45384	2.15889	5.13557	11.2363	2.19645	18.7668
Ccl7	1379935_at	3.66859	1.59635	3.62433	4.58974	0.879997	5.40649
Ccnl1	1368050_at	3.6862	1.88049	7.57782	5.26746	1.62692	11.8341
Dusp1	1368146_at, 1368147_at	5.57125	3.05965	11.9747	7.73944	2.42497	16.4548
Fos	1375043_at	24.3978	9.78003	52.2423	25.3563	1.25059	67.3684
Gadd45b	1372016_at	4.01366	1.56906	5.14719	6.71387	2.69262	10.8309
Gadd45g	1388792_at	5.99228	2.40691	9.47592	6.31145	2.62677	10.7845
Ier2	1372389_at	9.02111	3.43427	23.1692	12.9035	1.69735	29.3626
Ier3	1388587_at	4.92092	1.56661	4.65	4.36518	1.8131	4.91326
Il6	1369191_at	15.0294	5.57981	22.0716	31.0906	2.3662	53.3741
Itpkc	1373623_at	2.48382	1.55824	2.65891	2.79153	1.88184	2.95251
Jun	1369788_s_at, 1374404_at, 1389528_s_at	6.81728	2.61114	14.9632	10.108	1.22801	20.5605
Junb	1387788_at	5.71677	1.7244	9.25446	6.12396	1.85998	8.88401
Lif	1368804_at, 1393728_at	7.35659	4.88494	11.9618	14.346	2.61502	26.2158
Nfkbiz (p)	1378032_at	6.27624	3.04556	10.7485	12.0332	2.29428	17.7385
Rassf1	1373989_at	2.55162	1.52715	3.04233	3.04579	1.68535	4.44452
Tnfaip3	1385641_at	5.45404	2.41631	7.07995	10.4395	1.59361	13.9659
Zfp36	1387870_at	8.78325	2.79296	13.969	9.39746	2.30792	16.7654
Cluster CXS2
AS Plk2	1398037_at	2.30283	2.53622	4.82732	3.08738	2.01928	9.00164
AS Tnfaip6	1371193_at	2.87412	2.71782	2.52162	3.73691	2.0681	4.17693
Atf3	1369268_at	4.32099	10.6191	24.7198	8.95621	2.79962	36.631
Btg2	1386994_at, 1386995_at	4.38359	6.05327	13.3994	6.22867	2.76661	15.7201
Ch25h	1380063_at	4.48902	9.16075	18.5828	6.79234	1.27866	23.0687
Coq10b	1373866_at	2.49066	2.48862	3.60989	3.26038	2.07403	5.17531
Edn1	1369519_at	2.20651	1.64286	6.76802	3.77623	1.16762	16.8605
Egr1	1368321_at	4.84201	4.46376	6.09495	5.34428	0.996931	7.58831
Egr2	1387306_a_at, 1398266_a_at	4.38262	8.46134	25.2035	8.87732	1.35322	42.0599
Egr3	1369545_at, 1392791_at	5.66103	19.9356	26.363	11.0781	5.02892	42.4373
Egr4	1387442_at	60.1828	50.2319	927.928	198.792	8.13917	1748.96
Enc1	1384687_at	2.32247	1.68667	2.2871	3.82528	1.81719	2.36146
Ereg	1369587_at, 1385150_at	3.49855	3.14938	5.07356	13.1757	1.31705	15.427
F3	1369182_at	1.86831	5.31148	4.53577	2.85786	1.92557	11.8451
FosB	1373759_at	49.2435	210.9	562.715	26.1313	7.05943	303.366
Fosl2	1373035_at, 1375693_at, 1387530_a_at	1.65505	1.55569	2.14348	2.66653	1.72102	3.55524
Gem (p)	1382351_at	2.0883	1.6505	3.57816	3.65012	2.4999	7.25916
Icam1	1387202_at	3.15321	2.36477	5.20702	4.74711	2.7619	8.04614
Id4	1375120_at, 1394022_at	1.5502	1.77226	2.46001	3.30566	1.64444	4.54517
Klf2 (p)	1386041_a_at, 1394068_x_at	3.55541	3.21866	8.71464	5.0419	0.999224	13.3262
Klf6	1388986_at, 1395557_at	3.34274	4.24945	7.54712	4.62117	2.13079	11.7579
LOC684871	1373403_at	3.37491	3.1732	8.60424	7.60425	1.66606	19.3327
Maff	1380229_at	2.4556	2.26343	3.48076	3.48733	2.40245	7.26896
Myc	1368308_at	2.73898	4.20983	4.60822	4.79377	2.54881	9.08117
Myd116	1370174_at	2.21145	1.99892	3.58663	3.43693	1.57981	6.26756
Nr4a1	1386935_at	6.92282	17.5462	22.3761	10.264	3.65913	28.8946
Plk2	1368106_at	3.64463	3.5245	6.29626	3.81378	1.92253	6.92197
Ptgs2	1368527_at	10.0124	10.5634	19.2696	19.225	3.4222	31.0593
Rasl11b	1383322_at	3.14787	2.34641	6.41281	4.7177	2.19324	10.9672
Rhob	1369958_at	2.67018	2.64399	4.43576	3.80995	1.47444	6.26509
Rnd3	1376066_at, 1377663_at, 1394077_at	1.80091	1.89147	2.51109	3.18887	1.52972	5.94481
Sertad1	1372417_at	2.23491	1.92023	2.67493	3.01077	1.8073	4.23989
Sgk	1367802_at	2.04876	2.24731	2.21013	3.21604	0.979308	3.71931
Slc25a25	1371754_at	3.56813	3.40314	6.95887	5.37632	1.88976	15.6717
Tiparp (p)	1374446_at	1.89878	1.51945	2.24836	2.81708	1.17642	3.51817
Tnfaip6	1371194_at	3.84572	4.24601	4.97702	9.40045	4.26939	11.4801
Unknown (no gene)	1373679_at	1.66646	1.86959	2.55619	2.46832	0.88487	5.98603
Unknown (no gene)	1380772_at	1.86187	2.14003	3.58573	3.28475	1.54724	8.65878
Unknown (no gene)	1384892_at	2.12462	1.78551	2.78169	3.21404	1.51764	5.23994
Unknown (no gene)	1386065_at	2.14263	1.92787	2.17819	3.89945	1.44486	4.81143
Unknown (no gene)	1390814_at	1.36693	1.83886	1.78324	2.37786	0.884654	1.78324
Unknown (no gene)	1399081_at	1.43787	1.97626	1.89456	2.56822	0.927507	1.89456
Cluster CXS3
Cish	1378586_at, 1388233_at	1.87295	1.03008	1.18314	3.28924	2.0058	1.55118
Dusp2	1377023_at	4.17186	1.44295	3.95739	6.12144	2.45573	8.04347
Dusp8 (p)	1372385_at	2.04302	1.47612	3.05781	2.32304	1.57052	2.87387
Foxc2	1370795_at	3.55856	1.32788	3.62702	6.67568	3.1489	3.57423
Klf10	1368650_at	3.95847	0.84765	2.31926	6.27894	2.0507	3.80113
LOC680485/LOC684012	1377461_at	1.99724	1.32813	2.08977	3.12375	1.61819	3.20022
Nuak2	1383614_at	2.27609	1.24937	2.44805	4.0786	2.54169	6.06164
Plscr1	1369029_at	1.47874	1.32922	1.23125	2.74914	1.86621	3.0368
Cluster CX1a
Adamts1	1368223_at	1.95249	2.44169	2.59927	1.3921	1.18317	2.54742
Arid5a	1379311_at, 1397437_at	1.95446	1.90252	2.95713	2.82114	1.41823	5.30346
Fbxo30	1382059_at	1.20147	1.64438	1.59111	1.52782	1.04341	2.75813
Hmgcr	1375852_at, 1387848_at	1.83683	2.00047	2.41955	1.49258	1.25309	2.53416
Irs2	1371091_at	1.38453	2.2576	3.40153	1.74893	1.26067	5.91349
Mdm2 (p)	1383485_at, 1384427_at	1.55146	2.1066	2.29286	2.25547	1.4039	2.64038
Nr4a2	1369007_at	2.01211	5.11632	10.4135	2.78885	1.39874	13.4595
Olr1496	1370763_at	1.51701	1.99387	1.80664	1.08611	1.4336	1.43897
RGD1359443	1377938_at	1.09878	1.51466	1.4782	0.943138	1.38545	1.85357
RGD1564664 (p)	1381923_at	1.28708	1.64873	2.40716	1.56082	1.20928	2.87422
RGD1565927 (p)	1376937_at	1.5551	1.70552	2.27896	2.30259	1.29139	5.32886
Unknown (no gene)	1367894_at	1.40903	1.52909	1.9747	1.17685	1.39199	2.21138
Unknown (no gene)	1371350_at	1.25315	1.90831	1.9465	1.22239	1.46371	1.9465
Unknown (no gene)	1376275_at	1.36415	1.85696	1.94823	1.70418	1.30012	2.86981
Unknown (no gene)	1379584_at	1.3973	1.84523	1.93902	1.00536	1.14449	1.81453
Unknown (no gene)	1387667_at	2.07261	1.58372	2.21139	2.2085	1.27314	2.95832
Unknown (no gene)	1387737_at	1.51974	2.33493	2.76834	1.45977	1.36008	2.76834
Zfand2a	1373767_at	1.26417	1.57201	1.5925	1.47051	1.18992	1.91132
Cluster CX1b
Abra	1390881_at	1.05836	2.40275	2.17444	1.58484	1.88423	4.61087
Akap2	1373843_at, 1382206_a_at, 1385566_at, 1386764_at	1.21795	1.87958	1.87437	1.48763	2.95381	2.71164
Arc	1387068_at	1.02351	5.43329	18.8391	1.00394	1.66614	19.6587
Arhgef3 (p)	1377750_at	1.59704	2.54097	2.53653	1.92385	4.08094	4.86758
AS Dusp6	1382778_at	1.75142	2.20487	2.3934	1.47679	1.90351	3.39153
AS Id4	1375183_at, 1385923_at	1.24437	1.50313	1.97607	2.2118	1.58086	3.58162
AS Ptgs2	1375986_at	1.18022	1.52895	1.9453	2.34505	1.76874	5.39317
AS Rnd3	1386062_at	1.24989	1.56689	1.69533	2.09772	1.57161	3.89716
AS Tsc22d2	1382171_at	1.62408	2.39931	2.17645	2.29548	2.99376	5.48576
Axud1	1389402_at	6.14726	7.14319	14.4231	11.3743	7.9347	27.2649
Bcr (p)	1373494_at	2.14305	2.65718	5.31813	2.87299	2.52906	6.87329
Bmp2	1368945_at, 1398270_at	1.64507	2.11188	1.96614	3.8094	3.69568	5.34673
Btbd14b	1387443_at	1.55991	1.55706	1.53597	1.25053	1.65469	1.4124
Cdc42ep3 (p)	1375910_at	1.34108	1.67076	1.62099	1.34417	1.98966	2.38271
Cdkn1a	1387391_at	1.84873	1.93563	2.05753	2.14057	2.18426	2.5382
Cdr2	1374139_at	1.77542	1.75127	1.94201	1.81371	2.85576	3.12057
Cited2	1367601_at, 1367602_at	1.75953	4.10105	4.3608	3.48695	3.49954	8.32578
Clic4	1387420_at	1.17725	1.7065	1.59459	1.55003	1.97298	1.58608
Crem	1369737_at, 1378925_at, 1393550_at	1.49361	2.0756	2.80334	1.85899	1.63349	3.23835
Ctgf	1367631_at	1.55236	1.76519	1.94212	1.41408	1.80757	1.88653
Cyr61	1368290_at	4.61479	5.91639	19.7362	3.96942	3.66987	15.727
Dag1	1389105_at	1.13915	1.59364	1.54908	1.69501	1.95717	1.56104
Dnajb1 (p)	1383302_at	1.24781	1.55632	1.81277	1.12074	1.5047	1.63149
Dnajb4	1372722_at	1.18883	2.17848	2.18664	1.85032	1.97974	4.14684
Dnajb5 (p)	1375762_at	1.77496	2.24324	4.29849	2.09335	2.02316	3.33331
Dot1l (p)	1395910_at	1.12879	1.93808	1.87808	2.80729	3.32287	3.74385
Dusp6	1377064_at, 1387024_at	2.61867	2.79436	3.51339	2.44598	2.33145	3.93474
Epha2 (p)	1374143_at	2.04593	2.04412	2.218	2.22878	3.81763	2.75587
Epm2aip1 (p)	1381179_at, 1389100_at	1.31246	1.82394	1.84419	1.74892	1.62622	2.01234
Gch	1373513_at, 1387221_at	1.0967	1.53488	1.7973	2.0127	2.08084	3.19799
Hbegf	1368983_at	1.71114	2.64205	2.50538	2.31323	4.19343	4.66616
Homer1	1370454_at	1.23054	1.97679	3.33683	1.29997	2.53568	7.09747
Hspa1a/1b	1368247_at	0.947228	3.46337	6.47669	1.47131	4.58209	13.9347
Hspa1b	1370912_at	1.45211	2.51102	5.11371	1.55732	2.84285	6.62093
Idi1	1368878_at, 1388872_at	1.28101	1.54785	1.94297	1.236	1.59079	2.62505
Ier5	1389355_at, 1389882_at	3.0141	4.67651	7.50577	4.37236	3.0958	9.06663
Ifrd1	1367795_at	2.14255	4.11904	6.17961	2.97308	3.62531	9.42772
Il7	1369207_at	2.11581	1.57067	1.69799	0.72292	1.59907	0.520552
Klf4	1387260_at	1.92891	3.59634	5.06916	2.50959	2.72043	6.39891
Ldlr	1376089_at, 1388218_at	1.13975	1.53981	1.47054	1.24905	2.15152	1.40528
Lmcd1 (p)	1376632_at	1.58454	2.5205	3.58309	1.82359	7.33606	6.91624
Lmod2	1377610_at	1.53891	2.16215	3.06178	1.61589	2.28026	4.40659
LOC298201	1397636_at	1.81108	1.74318	1.83297	1.37008	2.07757	1.37417
Mafk	1372211_at	1.51953	1.7619	1.92492	1.74225	2.21737	2.80887
Mcl1	1372520_at	1.24862	1.50005	1.36195	1.25204	1.48625	1.89193
Mllt11	1371692_at	1.58981	1.63492	2.08827	1.28775	2.07096	2.39385
Mobkl2b (p)	1372904_at, 1384900_at	1.36011	1.86425	2.44431	1.35844	2.03119	2.55833
Nfil3	1368488_at	2.29182	3.38303	5.03968	3.51164	2.92744	9.43382
Nr4a3	1369067_at, 1393389_at	6.23811	26.0479	43.2727	10.442	13.7846	65.4988
Otud1	1384254_at	2.05594	4.6234	5.5772	2.67899	3.79565	7.7798
Per2	1368303_at	1.54141	1.83831	2.75426	1.73158	1.52909	4.1983
Pim1	1369862_at	1.58474	1.67022	3.47197	1.84182	1.78609	4.00167
Ppp1r12a	1381850_at	1.33307	1.50952	1.51516	1.93209	1.7333	1.9068
Ppp1r12b	1382570_at	1.52782	1.56974	2.03108	2.1647	2.0064	2.4014
Prdm2	1377858_at	1.33724	1.66541	1.66083	2.21929	2.1747	3.00168
Prkab2	1369271_at	1.42012	1.5076	1.90362	1.36673	1.70411	2.63636
PVR	1370177_at	2.01148	2.16924	2.27058	2.52902	4.59895	3.25017
Rbm15	1395129_at	1.43266	1.64141	2.0154	1.62495	2.09133	2.8147
Rbm18 (p)	1393569_at	0.948041	1.52311	1.55868	1.35437	1.66484	2.18376
RGD1311307	1388945_at	1.34915	1.96523	2.25542	1.63792	3.04072	4.1766
RGD1311381 (p)	1394695_at, 1394745_at	1.23935	1.55326	1.50202	1.60966	1.83093	2.28717
Rnd1	1381533_at	2.85026	2.68442	4.24944	3.30078	4.39869	6.47078
Sat	1371774_at	1.3875	1.8867	2.6154	1.51365	1.92395	3.10595
Serpinb2	1368487_at	2.69487	10.7917	9.56113	6.95504	25.1042	18.4783
Serpine1	1368519_at, 1392264_s_at	4.23183	20.3383	23.6293	7.29916	25.8654	32.7736
Siah2	1387408_at	1.23466	1.67345	1.55291	1.40037	1.67641	1.75643
Slc20a1	1370314_at	1.47974	1.5388	1.51889	1.35873	1.72561	1.81597
Snf1lk	1368596_at, 1368597_at	2.40048	1.91896	3.43899	3.43359	2.41532	4.63072
Srf (p)	1388842_at, 1395378_at, 1374829_at	1.13587	2.10244	3.12135	1.00716	2.07464	3.30996
Stc1	1377404_at, 1386530_at, 1387623_at, 1396101_at	1.18759	1.86219	1.86878	1.24433	1.50789	3.37218
Tgfb3	1367859_at	1.06562	1.63149	1.83046	1.17413	2.54366	3.47031
Thbs1	1374529_at, 1394109_at	1.69096	2.58979	2.53587	1.69432	2.76461	2.63746
Timp3	1368989_at, 1372926_at, 1375138_at, 1389836_a_at	0.943555	1.55883	1.46482	1.09302	2.29867	2.10116
Tnc	1373401_at	1.25933	1.66767	1.59537	1.26265	5.43185	3.84044
Tnfrsf11b	1369407_at	1.91202	2.05264	2.82406	2.49305	2.86418	3.9553
Tnfrsf12a	1371785_at	1.92682	2.14493	2.39917	2.17995	3.28827	3.18774
Tollip (p)	1378572_at, 1380808_at	1.27767	1.50238	1.53022	1.654	2.04319	1.96243
Trib1	1371019_at	1.85103	2.86989	2.7277	2.40492	2.22605	3.39741
Unknown (intron Actn	1396539_at	1.26308	4.50694	6.63293	1.26549	5.95409	6.10302
Unknown (intron Ankrd1)	1391753_at	1.16968	1.96234	1.884	0.823711	2.1318	1.24371
Unknown (intron Creb5a)	1390618_at	1.4947	2.14496	2.8061	1.72052	2.88312	2.63252
Unknown (intron Enah)	1397449_at	0.883246	1.8116	2.09827	0.8015	2.32518	2.47508
Unknown (intron Fhl1)	1394750_at	0.943768	2.7248	2.68677	1.34283	3.16588	4.12798
Unknown (intron Tbc1d1 (p))	1397115_at	1.28068	1.56515	1.74187	1.4297	1.76593	1.90315
Unknown (intron Tpm1)	1395350_at	0.764314	1.59222	2.06054	0.785814	1.80842	2.16347
Unknown (no gene)	1370141_at	1.37401	1.5517	1.62916	1.67281	1.63106	1.98643
Unknown (no gene)	1371595_at	2.38788	2.01332	2.48016	2.90844	2.30455	3.69751
Unknown (no gene)	1373106_at	1.65278	1.5822	1.69152	1.75693	1.61367	1.79407
Unknown (no gene)	1373232_at	1.18849	1.52583	1.52489	1.17106	1.75748	1.90847
Unknown (no gene)	1374290_at	0.724679	1.63054	1.60203	0.542896	1.61711	0.877181
Unknown (no gene)	1377869_at	3.81138	9.66886	10.3407	6.09864	8.30461	19.4005
Unknown (no gene)	1378754_at	1.75098	2.17821	2.19139	1.97259	2.90748	5.26968
Unknown (no gene)	1379089_at	0.969603	1.78064	1.63889	0.675968	2.4026	1.36746
Unknown (no gene)	1379477_at	1.50902	1.52438	1.52023	1.97556	1.60114	2.1336
Unknown (no gene)	1379910_at	1.77349	2.17328	2.17367	2.492	5.75602	3.28365
Unknown (no gene)	1382567_at	1.81164	1.87381	1.81593	3.44255	2.39478	5.02246
Unknown (no gene)	1388589_at	1.66789	2.27426	2.38622	2.25201	5.03854	5.9038
Unknown (no gene)	1390458_at	1.24102	1.52772	1.64022	1.67027	1.6717	2.3121
Unknown (no gene)	1391643_at	1.77722	2.49265	2.15354	1.77374	1.73998	2.59431
Unknown (no gene)	1392108_at	1.15589	2.36977	4.27239	1.62492	2.25288	5.43778
Unknown (no gene)	1392413_at	1.16454	1.54693	1.53317	1.91866	2.7977	2.70201
Unknown (no gene)	1393522_at	0.935057	1.79749	1.66764	1.61855	3.12674	1.83471
Unknown (no gene)	1397164_at	2.39952	2.06108	2.72509	3.14895	2.26691	4.06563
Vcl	1372905_at, 1398476_at	1.10538	1.56741	1.56204	1.01564	2.54906	2.73241
Zfp281	1382642_at, 1385869_at	1.60685	2.41337	2.38066	2.02108	1.82133	4.49423
Zfp36l2	1389851_at	1.62255	1.69008	1.79865	2.23606	1.39591	1.79865
Zyx	1388130_at	1.46243	1.50241	1.88109	1.46607	1.86893	2.51091
Cluster CX1c
Abcb1/1a	1370583_s_at	1.03782	1.23095	1.45316	2.19007	1.83288	2.92107
Actn1	1389189_at, 1398294_at	1.27045	1.0946	1.24477	1.14096	2.00557	2.01514
Aff4 (p)	1397386_at	1.23511	1.37178	1.33975	1.51235	1.92014	1.81037
Arf2	1368946_at, 1388813_at	1.04264	1.25419	1.29893	1.13071	1.65201	1.92746
AS Akap2	1386521_at	1.14963	1.48552	1.47645	1.38465	2.23043	2.10791
AS Creb5	1397429_at	1.46956	1.23197	1.81923	1.93523	2.58637	2.57936
AS Kpna1	1372183_at	1.06714	1.20992	1.12997	1.24289	1.82411	1.79046
AS Lin7c	1375676_at	1.20073	1.33093	1.31501	1.50298	1.69176	2.25214
AS Myo10	1376848_at	1.05281	0.970357	0.827945	1.33356	2.38282	2.23882
AS N-myristoyltransferase 2	1391256_at	0.784579	1.31299	0.868853	1.25976	1.54692	2.00583
AS Samd4a	1385569_at	0.859871	0.970101	0.850026	1.38282	1.81464	2.67711
AS Vcl	1375538_at	0.88364	1.38525	1.28227	0.859472	1.97764	2.17863
Atp8b1 (p)	1378134_at, 1391693_at	1.16567	1.15803	1.49909	1.60349	2.73927	3.41028
Baz1a (p)	1385853_at	1.02621	1.14098	1.18415	2.69993	1.91589	2.69593
Bcar1	1367752_at	1.69777	1.25466	1.54942	1.68307	1.70902	2.39394
Bcl10	1368118_at	1.23838	1.27649	1.22702	1.51892	1.54658	1.82975
Btaf1	1373467_at	1.40961	1.33965	1.75549	1.62677	1.65395	2.55179
Cpeb4 (p)	1372223_at, 1393294_at	1.29322	1.28792	1.108	1.53423	1.59077	1.8698
Creb5	1378645_at, 1380287_at	1.71441	1.20038	2.03478	2.20037	2.46135	5.62498
Cttnbp2nl (p)	1379450_at, 1382873_at	1.25225	1.42299	1.24073	1.70498	1.85273	2.08752
Ell2	1389680_at	0.94576	1.42094	1.23116	0.977977	1.64279	1.67097
Enah	1373535_at, 1396450_at	1.39021	1.46297	1.74244	1.66611	2.43761	3.59946
Gpr176	1388243_at	1.1722	1.24537	1.3638	1.38586	1.52297	2.90168
Hectd2 (p)	1384882_at	0.945107	0.894931	0.953707	1.37681	1.52388	1.83823
Hivep2	1368546_at	1.24443	0.977483	1.09197	1.9443	2.39138	2.4609
Itgav (p)	1386581_at	1.07301	1.33828	1.27074	1.22607	1.85892	2.66744
Klf9	1370209_at, 1371864_at	0.972471	1.22478	0.970721	1.23227	1.58507	1.57324
Lrrc8a	1374296_at	1.19798	1.14648	1.286	1.12809	1.51958	1.46786
Lrrc8c	1392755_at	1.16368	1.32605	1.04531	1.65023	1.53748	1.48579
Mgat1	1367796_at	1.16735	1.45834	1.29466	1.14336	1.8669	2.10005
Myadm	1388453_at	1.17437	1.37601	1.72455	1.01884	1.69029	1.84353
Nfatc2	1383527_at	1.11465	1.4315	1.61	1.42208	1.84753	2.82022
Palld	1389918_at	0.890158	1.17573	1.28167	0.799751	1.95907	2.10161
Pctk2	1382345_at	1.34593	1.16715	1.25489	1.79411	2.19224	1.98224
Pim3	1367725_at	1.98553	1.30329	2.31201	2.72366	2.30738	4.30521
Ptpn12	1369496_at, 1382154_at	1.3491	1.35532	1.29981	1.67338	1.79854	2.10594
Ptpn2	1371261_at	1.65441	1.46823	1.64795	2.16249	1.70567	2.40084
Rab3gap2	1374609_at	1.32321	1.10524	1.30847	1.25449	1.57911	1.54214
Rnf39	1368662_at	1.46313	1.49135	1.55514	1.58361	2.12936	2.39513
Rybp (p)	1383034_at	1.12091	1.27695	1.18977	1.83835	1.90912	2.14918
Samd4a	1383939_at, 1398620_at	0.977944	0.969179	0.991409	1.07913	1.58258	1.87554
Sdc4	1367721_at	1.71176	1.39842	1.74479	2.20313	2.0366	2.6942
Slc16a6	1376267_at, 1390036_at	1.49625	1.10865	1.28919	1.91079	1.83928	1.87626
Slc4a7	1369160_a_at, 1379739_at	1.5736	1.26625	1.4045	2.19074	1.70119	2.2051
Stard13	1391871_at	1.54889	1.17301	1.38772	1.73653	3.0854	2.92623
Stard5	1381461_at, 1393183_at	1.19732	1.24706	1.31919	1.41072	1.6667	2.02713
Stk38l	1372955_at	1.51703	1.30785	1.79206	1.73015	1.76222	2.6928
Strn3	1375537_at	1.59236	1.25336	1.5992	1.58118	1.65789	2.58118
Stx11	1379732_at	1.26921	1.32024	1.69028	1.8078	1.63467	3.3206
Tagln	1367570_at	0.969346	1.49214	1.83447	0.969786	2.08431	2.9552
Tcap	1371554_at	1.39074	1.43638	1.88783	1.27182	2.10505	2.65696
Thrap1 (p)	1377723_at, 1379567_at, 1385091_at, 1386156_at	1.06632	1.26851	1.09081	1.51328	2.13692	1.91739
Tpm1	1370287_a_at	0.960299	1.38659	1.55065	0.928443	1.87857	2.21279
Unknown (intron Bat1a)	1375850_at	1.21369	1.03597	1.17516	1.354	1.52923	1.58721
Unknown (intron LOC685277)	1382631_at	1.31141	1.31266	1.4982	1.42467	1.7774	1.80665
Unknown (intron RGD1562161)	1391603_at	1.20428	1.03023	1.0158	1.28045	1.52327	1.44459
Unknown (intron Spag9 (p))	1382020_at	1.32553	1.38673	1.64168	1.32924	2.25267	2.04999
Unknown (intron Ts1r2)	1382743_at	1.40152	0.985084	1.22228	1.74549	1.55361	1.65517
Unknown (intron Tsc22d1)	1378081_at	1.1486	1.26291	1.38764	1.6432	1.53382	2.6179
Unknown (no gene)	1370193_at	1.1904	1.44632	1.26921	1.48899	1.86815	2.01909
Unknown (no gene)	1372069_at	1.19742	1.33141	1.3797	1.1376	1.53932	1.69901
Unknown (no gene)	1374067_at	1.17323	1.29387	1.29999	1.2967	1.85491	2.20312
Unknown (no gene)	1374767_at	1.19318	1.45635	1.57141	1.1798	1.75061	2.08487
Unknown (no gene)	1379358_at	0.999679	0.843534	0.835491	0.882977	1.50165	1.77461
Unknown (no gene)	1381127_at	0.944214	1.47019	1.28266	1.00963	2.14944	2.10712
Unknown (no gene)	1381434_s_at	1.07316	1.26697	1.25699	1.10978	1.85041	2.05132
Unknown (no gene)	1383022_at	1.03488	1.02769	0.904794	1.60234	1.53378	1.765
Unknown (no gene)	1384709_at	1.25836	1.40005	1.43797	1.33792	1.60548	1.83852
Unknown (no gene)	1389761_at	1.208	1.20203	1.62078	2.02427	2.04912	3.51475
Zc3h12c	1391217_at	1.1499	1.2474	1.24743	2.33133	1.66244	2.36897
Zfp295 (p)	1395896_at	1.22035	1.26193	1.1712	2.11467	1.58903	2.4393
Zswim4 (p)	1391972_a_at	1.1628	1.2644	1.18901	1.53684	1.91004	2.08122
Cluster CX2a
Actr3	1395886_at	1.12217	1.66418	1.30163	1.23845	1.42377	1.31723
AS Foxc1	1383905_at	1.15306	1.50432	1.2199	1.29044	1.24714	1.9408
Chac1 (p)	1389573_at	1.31303	2.6491	1.73846	0.796822	1.23003	1.28625
Fbxo30	1392747_at	1.17782	1.55863	1.28835	1.4098	1.25115	2.78596
Gclc	1370688_at	1.11103	1.56184	1.40764	1.0432	1.3851	1.53849
Hipk3	1369352_at	1.01226	1.56518	1.25765	1.18801	1.46239	1.28851
Htr2a	1369125_at	1.15135	1.81199	1.18104	1.254	0.794649	1.75202
LOC311535	1383295_at	1.11909	1.71184	1.14809	1.51655	1.06384	1.94777
Manea	1387570_at	1.03965	1.6988	1.34172	1.12563	1.33962	1.7104
Ppm1k (p)	1394939_at	0.976624	1.70294	1.37718	1.34249	1.21612	1.60345
Slc39a14 (p)	1382919_at	1.52762	1.6426	1.44788	2.01403	1.11941	1.27898
St6galnac3	1368882_at	1.30028	1.61032	1.43509	1.2038	0.998313	1.07849
Trib3	1370695_s_at	1.29812	1.71294	1.27873	1.17651	1.24766	1.35137
Unknown (intron RGD1564816)	1377212_at	0.914642	1.53337	1.23796	1.00786	1.45339	1.4991
Unknown (intron RGD1565556)	1380198_at	2.0438	1.55016	1.07492	0.883395	0.747942	1.12486
Unknown (intron Zmynd11)	1392846_at	0.795692	1.64842	1.29241	1.21601	1.4111	1.03429
Unknown (no gene)	1389877_at	0.934803	1.50542	1.27691	1.14123	1.13641	1.48599
Unknown (no gene)	1394465_at	1.21497	2.11868	1.8295	1.36864	1.35738	1.93356
Zfand5	1375130_at, 1388868_at	1.12757	1.81523	1.51256	1.31847	1.30146	2.06145
Zfp655	1385059_at, 1398536_at	1.32683	1.8594	1.5946	2.53784	1.44514	2.86518
Cluster CX2b
Afap	1369385_at	1.47138	1.60509	1.30784	1.79679	2.16351	2.02294
Areg	1369871_at	2.32591	7.42529	4.93613	4.84865	12.302	13.4627
Arid5b (p)	1372964_at, 1382312_at	1.00678	1.79691	1.33493	1.88709	1.69339	2.64876
AS Klf5	1385961_at	1.05877	2.47978	1.94747	1.33587	3.04246	3.22851
Bdnf	1368677_at	1.46488	1.83096	1.6564	2.82477	3.40992	3.319
Efnb2	1383353_at	1.31561	1.59371	1.30932	1.19847	2.43154	2.46595
Errfi1	1373093_at	1.78656	5.63554	4.01839	1.91659	2.29607	6.40912
Fst	1372750_at, 1387843_at	1.81821	3.60964	2.3759	3.70981	6.00062	5.32738
Gadd45a	1368947_at	1.39577	1.60309	1.37292	1.82128	2.48438	2.27862
Has2	1387548_at	2.03284	7.54104	5.40719	2.85912	2.38827	9.7921
Herc4	1395012_at	1.21614	2.04388	1.64908	1.68227	2.62064	2.82509
Lrrc8	1382920_at	1.1541	1.58809	1.40749	1.32005	1.70963	1.70513
Oldlr1	1368683_at	1.49873	1.98637	1.74657	1.71764	2.14946	2.7662
Phlda1	1368860_at	2.76131	6.22641	5.16366	3.95245	4.12439	10.9254
Rgs2	1368144_at, 1387074_at	2.31988	5.10446	4.2717	3.21397	3.47148	6.09685
Ripk2	1381279_at	1.89978	2.15778	1.77841	3.88332	3.38656	3.56584
Spry2	1374864_at	1.56965	2.11545	1.70875	1.50984	2.47909	3.08139
Tfpi2	1377340_at	2.15818	2.05591	1.43149	3.30033	2.77505	3.06083
Unknown (intron Brwd1)	1394993_at	1.10737	1.6001	1.39107	1.63847	2.03526	1.96286
Unknown (intron Tsc22d2)	1398691_at	1.16726	3.73365	2.86073	1.48595	2.32949	3.59212
Unknown (no gene)	1373525_at	1.29192	2.14753	1.9126	1.37997	1.90275	3.48378
Unknown (no gene)	1379666_at	1.15128	1.7081	1.41973	1.09226	1.62358	2.10875
ZUBR1	1379025_at	1.52398	1.79031	1.33499	1.55315	1.64741	1.71335
Cluster CX2c
Anxa1	1367614_at	0.929604	1.63896	1.38158	0.853116	2.29992	1.76155
Bat3	1375323_a_at	1.08127	1.53517	1.35449	1.39222	1.80999	1.2812
Cmya1 (p)	1389119_at	1.21217	1.90577	1.49424	1.35826	4.10419	2.30517
Dnajc5	1369813_at	1.11345	1.52046	1.38765	1.45676	1.5975	1.28083
Dusp10 (p)	1394028_at	1.25533	1.80991	1.21867	1.52989	2.90497	2.40422
Dusp14 (p)	1373324_at	1.03945	1.50221	1.17887	1.1553	2.51954	1.57209
Dusp5	1368124_at	1.36208	4.25021	3.10256	1.34318	4.2747	1.41597
Emp1	1369736_at, 1371527_at	1.07101	1.95782	1.39822	0.981829	2.59215	1.38633
Fgl2	1370623_at, 1383516_at, 1386637_at, 1392894_at	1.05083	1.93897	1.53883	1.03333	3.1508	1.65522
Fosl1	1368489_at	1.72006	4.79147	3.11107	2.45703	7.81333	5.65325
Gja1	1369640_at	1.24938	2.01167	1.63022	1.61405	1.9	1.42608
Gls	1382616_at	1.21557	1.5454	1.36049	1.40808	1.76034	1.3249
Hk2	1369006_at	1.21262	1.95176	1.5323	1.29551	1.57268	1.43154
Inhba	1369012_at, 1383486_at	1.50092	4.83138	2.35736	2.48836	9.43496	5.22879
Klf5	1368363_at, 1394039_at	1.48253	2.68126	1.65019	1.78132	4.34148	3.33951
LOC500638	1385251_at	1.5246	2.27598	1.89202	1.45143	4.04468	1.52822
Nolc1	1368033_at	1.35221	1.72687	1.43182	1.29356	2.12782	1.32782
Pard6b (p)	1383224_at	1.23592	3.30098	1.94427	1.65989	5.67449	3.85532
Pcdh20 (p)	1385229_at	0.839134	1.56571	1.33228	1.25447	1.71959	1.48808
Phka2	1385528_at	1.85044	2.57614	2.11029	1.87637	3.22335	2.71523
Pi4k2b	1384950_at	1.15945	1.62948	1.20337	1.46	1.85146	1.50523
Plaur	1387269_s_at	1.65428	2.81577	1.90493	2.03852	5.48453	2.8243
Prkx	1398143_at	1.04019	1.61558	1.34667	1.15769	1.62311	1.25773
Unknown (intron Cacna2d1)	1381864_at	1.13147	2.12806	1.85177	1.32218	2.8821	1.86396
Unknown (intron Ctnna1)	1390723_at	0.685665	2.11678	1.29635	0.569737	4.01847	1.01118
Unknown (intron Lamc1)	1396877_at	0.776585	1.5506	1.3642	0.70043	2.01841	1.58635
Unknown (intron LOC294715)	1390060_at	0.974813	1.6768	1.22302	1.3266	1.5156	1.3381
Unknown (intron Plagl1)	1393782_at	0.957111	2.41448	1.78855	0.960673	5.35319	2.62544
Unknown (intron Serinc3)	1397197_at	1.18293	1.79622	1.47285	1.12806	1.67503	1.28539
Unknown (intron Srxn1)	1384331_at	1.14004	4.7109	2.14248	1.45549	3.76669	1.7174
Unknown (intron Thrap1)	1378447_at	1.41201	2.64358	1.79581	1.57201	3.37701	2.64518
Unknown (no gene)	1372510_at	1.25899	4.21885	2.07094	1.18481	4.3857	2.12406
Unknown (no gene)	1379714_at	1.10602	2.13595	1.22933	1.18949	3.33571	1.20592
Unknown (no gene)	1380155_at	0.840524	2.08514	1.7237	0.664862	2.64416	1.2212
Unknown (no gene)	1381341_at	1.59225	3.22039	1.8882	1.15717	8.02299	0.917036
Unknown (no gene)	1386662_at	1.29455	1.61557	1.15926	1.08762	1.51123	1.08161
Unknown (no gene)	1394527_at	1.21279	1.54967	1.11783	1.76765	2.02908	1.6816
Unknown (no gene)	1396435_at	0.7682	1.84159	1.46369	0.844963	1.5235	1.00439
Utp14b	1385578_at	1.18401	1.61967	1.27521	1.1831	1.61043	1.32347
Vof16	1377778_at	0.96884	2.43054	1.412	0.951574	3.60103	2.29666
Zfp697	1373680_at	1.65615	1.97338	1.26109	1.80616	3.5263	1.57365
Cluster CX2d
Abhd2 (p)	1390455_at, 1398109_at	1.11519	1.2479	1.17081	1.13689	1.91689	1.24687
Acsl4	1387101_at	1.03309	1.21173	0.988171	0.936956	1.66727	1.33133
Amotl1	1376993_at	1.38261	1.21467	1.31243	1.63845	1.83233	1.52792
Angptl4	1388924_at	1.45246	0.690089	0.914479	1.80538	2.36964	1.29504
Appl1	1389539_at	1.43398	1.2079	1.14728	1.31192	1.74116	1.20544
Arf6	1369998_at	1.37326	1.23538	1.30647	1.39929	1.69556	1.39909
Bag2	1389047_at	1.0268	1.24012	1.13641	0.977426	1.63174	1.18796
Basp1	1369310_at	1.20014	1.18098	0.986609	1.05214	1.71998	1.46764
Bdkrb2	1370649_at, 1370650_s_at	2.05029	1.31885	1.74783	2.28131	2.99629	2.11485
Brd4	1393567_at	1.30688	1.36362	1.17964	1.52802	1.92595	1.66587
Btbd4 (p)	1393648_at	1.27289	1.0856	1.13572	1.26028	1.65774	1.17762
C1galt1	1387446_at	1.32672	1.24344	1.35361	1.31827	1.78681	1.45323
Ccnyl1	1384268_at	1.29517	1.11105	1.02276	1.20024	1.76069	1.31472
Cd44	1368921_a_at, 1387952_a_at, 1390659_at	1.11724	1.37912	1.21882	1.13206	2.64999	1.52425
Cdca4	1395231_at	1.23172	1.16782	1.14477	1.18291	1.51379	1.25635
Chst3	1380284_at	1.43737	0.848926	0.966419	1.22477	1.59746	1.19462
Col12a1	1370927_at	1.14734	1.20599	1.13908	1.06217	1.60875	1.4587
Csnk2a2 (p)	1386555_at	1.26987	1.21554	1.1138	1.44105	1.93285	1.56587
Daf1	1387951_at	0.978424	1.06091	0.965524	1.16168	1.61504	1.48551
Edg1	1371840_at	1.13965	1.45543	1.30788	1.02993	2.00385	1.73698
Efna1	1372844_at, 1398273_at	1.44775	0.938363	0.988669	1.45631	1.95484	1.28363
Egfr	1370830_at	1.21515	0.948669	1.26962	1.19609	1.69876	1.31743
Elf1	1370542_a_at	1.17826	1.2881	1.20511	1.48899	1.83336	1.44811
Ets1	1368851_at	1.06216	1.38962	1.01059	1.26102	1.98042	1.52777
Etv3	1388342_at, 1395213_at	1.17546	1.16598	1.17542	1.49369	1.75225	1.47485
Fhl1	1390049_at	0.95271	1.41812	1.19369	1.07089	1.64784	1.47416
Fhl3 (p)	1372569_at	1.42552	1.19735	1.31618	1.31748	1.72397	1.38077
Flnc (p)	1388496_at, 1396085_at	1.06573	1.45365	1.28518	0.943632	2.77112	1.6214
Frmd6	1383222_at	0.794536	1.31697	0.937574	0.922924	2.27273	1.72668
Gprc5a	1376828_at	1.23073	1.44514	1.25779	1.49246	3.23891	1.68187
Grem1	1369113_at	1.20491	1.4865	1.43734	1.73237	2.57164	1.91948
Gse1	1383337_at, 1389890_at	1.32035	0.825717	1.03022	1.47329	1.54603	1.23777
Il1rl2	1387504_at	1.09144	1.23626	1.26946	1.35913	1.96657	1.48435
Ippk	1381016_at	1.55696	1.217	1.39761	1.55107	2.07219	1.84705
Itga5	1385649_at	1.31337	1.45868	1.55958	1.42137	2.44564	1.91085
Kctd5 (p)	1392292_at, 1397764_at	1.29805	1.12663	1.19625	1.35984	1.52664	1.3045
Kif1b	1392717_at	1.1057	1.21306	0.92909	1.18179	1.83427	1.34055
Kitl	1370770_s_at, 1388096_at, 1388856_at, 1396214_at	1.19941	1.284	1.28457	1.52091	1.84523	1.52129
Kras	1370035_at	1.04819	1.17972	1.07358	1.2824	1.61308	1.34932
Lmna	1368054_at, 1368055_a_at	0.979949	1.45151	1.22146	0.672532	1.88559	1.20107
LOC299907	1392083_at	1.01367	0.945656	0.94995	1.09706	2.16595	1.27165
LOC681740	1383382_at, 1384390_at, 1389984_at	1.20599	1.00605	1.15045	1.72914	2.12587	1.40323
LOC687904/LOC691543	1390889_at	1.2742	1.20887	1.14306	1.11588	1.66992	1.27018
Map2k4	1377621_at	1.06549	1.03381	0.936324	1.1295	1.58009	1.33638
Mesdc1	1378887_at	1.20284	1.24706	1.08336	1.14534	1.60707	1.42203
Metrnl	1389911_at	0.976844	1.45594	1.15348	0.959575	1.97507	1.70932
MGC94288	1389638_at	1.17048	1.28423	1.07933	1.12524	1.63315	1.17628
Midn (p)	1377103_at	1.36704	1.14019	1.40806	1.49311	1.66577	1.32781
Mki67ip	1395595_at	1.13198	1.4165	1.12653	1.38872	1.77218	1.52961
Myh9	1387402_at	1.3257	1.40822	1.52616	1.09831	1.93398	1.54045
Nav3	1381243_at	1.22774	1.17227	1.37157	1.25581	1.61754	1.20446
Nol5	1368173_at	1.16202	1.16143	1.13968	1.22689	1.75608	1.52659
Nupl1	1388198_at	0.824561	1.20983	0.924736	0.88522	1.77916	1.22094
P2rx5	1369674_at	0.983993	1.03226	1.13994	1.48303	1.65915	1.29344
Palm2	1395814_at, 1397944_at	1.1448	0.994869	1.17867	0.891099	1.8969	1.5035
Pbef1	1396262_at	1.13559	1.34869	0.997659	1.5474	2.11099	1.26927
Plagl1	1387122_at	1.0606	1.27728	1.06269	0.957892	2.47373	1.44738
Polb	1368341_at	0.948059	1.15817	0.995251	1.08805	1.64684	1.15187
Rai14	1389263_at	1.26016	1.01931	1.06886	1.17883	1.66521	1.35819
Rasa2	1384386_at, 1389700_at	1.58674	1.13513	1.35733	1.54793	1.74121	1.42561
RGD1307524 (p)	1389007_at	1.0266	1.14805	1.11082	0.987203	1.74684	1.21325
RGD1309388 (p)	1397179_at	1.29466	1.32006	1.20176	1.22934	1.76109	1.3138
RGD1309543 (p)	1373262_at	1.30319	0.926297	1.04187	1.24728	1.69897	1.15423
RGD1311793 (p)	1391121_at	1.43294	1.48719	1.31898	1.30077	3.07633	1.47044
RGD1561507 (p)	1381924_at	1.13568	1.02597	1.34756	1.16872	1.75098	1.19819
Rock2	1372371_at, 1393045_at	1.03005	1.176	0.941804	0.909744	1.56281	1.2105
Runx1	1368914_at, 1390364_at	1.56851	1.34457	1.23746	2.29103	2.14383	1.88715
Sc4mol	1368275_at	1.20378	1.34575	1.3247	0.995469	1.79468	1.40338
Sertad2	1375279_at, 1399071_at	1.07935	1.11753	1.0267	1.38672	1.82687	1.51866
Slc12a2	1367853_at	0.949869	1.28662	1.15416	0.810825	1.70593	1.54407
Slc29a2	1387585_at	1.23836	1.07649	1.15927	1.11314	1.64226	1.22702
Smarca5 (p)	1384246_at	1.05992	0.973102	1.06616	1.1503	1.65629	1.3831
Synpo2	1371679_at, 1384160_at	1.25932	1.40367	1.33706	1.16443	1.85981	1.63262
Tgfb2	1387172_a_at, 1388011_a_at	1.34156	1.28715	1.35355	1.39599	1.76561	1.60244
Tgfbr1	1369504_at	1.30315	1.4753	1.35083	1.42569	1.93288	1.32046
Timp1	1367712_at	1.08503	1.23466	1.14676	1.00141	1.70203	1.17754
Tlk2	1384319_at	0.991126	1.02639	1.01357	1.04219	1.67665	1.16701
Tmepai (p)	1389809_at, 1392534_at	1.24571	1.18373	1.08666	1.43417	1.8865	1.46751
Trpc6	1370139_a_at	1.29701	1.48004	1.06319	1.66264	2.08882	1.76224
Tubb5/6	1376100_at	1.21241	1.30216	1.25835	0.891317	2.02192	1.27606
U2af2	1395614_at	0.858431	1.47312	1.77073	1.62304	1.90082	1.5703
Ugdh	1367938_at	1.31691	1.25476	1.41389	1.31993	1.70248	1.54003
Unknown (intron LOC311026)	1372965_at	0.892986	1.31576	1.15957	1.04529	2.18428	1.87006
Unknown (intron Map4)	1383195_at	0.905946	1.2123	1.00653	0.813123	1.73192	1.52863
Unknown (intron Map6)	1384162_at	1.72107	1.01503	1.37745	2.07366	1.91646	1.56445
Unknown (intron Pdlim5)	1372745_at	0.985221	1.0555	0.962199	0.784814	1.5009	1.12526
Unknown (intron Rpo1-1)	1380633_at	1.0304	0.985729	0.982823	1.58874	1.50358	1.22383
Unknown (intron Ugdh)	1384574_at	1.32782	1.44748	1.72163	1.1601	1.89702	1.47823
Unknown (no gene)	1372133_at	1.18016	1.15224	1.13468	1.21306	1.83131	1.44207
Unknown (no gene)	1372869_at	1.30098	0.997395	1.07528	1.3005	1.52544	1.1767
Unknown (no gene)	1373624_at	1.00872	1.1581	0.936596	1.04868	1.83649	1.23969
Unknown (no gene)	1375067_at	0.743197	0.980737	0.758013	0.659711	1.72018	1.18216
Unknown (no gene)	1376513_a_at	0.986288	1.14826	0.944918	0.93856	1.52658	1.25381
Unknown (no gene)	1379356_at	0.989431	1.39344	1.16113	0.771648	1.76668	1.16103
Unknown (no gene)	1379573_at	0.985137	1.14668	0.998538	1.3146	2.01483	1.29487
Unknown (no gene)	1380696_at	0.985704	1.27493	1.2206	0.674585	1.79571	1.22968
Unknown (no gene)	1382017_at	1.08089	1.2087	1.19052	1.10482	1.89313	1.25283
Unknown (no gene)	1382058_at	1.15733	1.2579	1.1566	1.21097	1.72403	1.58502
Unknown (no gene)	1384899_at	0.99272	1.31801	0.867763	1.18957	1.60973	1.1739
Unknown (no gene)	1386265_at	1.09229	1.33843	1.32569	1.06557	2.0986	1.619
Unknown (no gene)	1391939_at	1.03533	1.13427	1.1719	1.19475	1.67026	1.33445
Unknown (no gene)	1391960_at	1.12232	1.28687	1.3567	1.37292	1.92939	1.70212
Unknown (no gene)	1392531_at	1.33801	1.27008	1.36867	1.18845	1.55092	1.31196
Unknown (no gene)	1395286_at	1.60568	1.04268	2.00967	2.15962	1.73342	1.42912
Unknown (no gene)	1395442_at	1.5129	1.09813	1.1597	2.32463	2.05685	1.78372
Unknown (no gene)	1398716_at	0.770007	0.76363	0.39376	1.4004	2.80808	1.78269
Vasp (p)	1372459_at	1.13224	1.23169	1.17408	0.965489	1.55983	1.17596
Vegfc	1368463_at	1.04354	1.14564	1.12417	1.09549	2.13213	1.76774
Wdr43	1382679_at	0.979911	1.19898	1.00154	1.33114	1.6244	1.39938
Wisp1	1384051_at	1.13117	0.994345	1.02922	1.39463	1.70428	1.23745
Zfp367	1379967_at	1.06746	1.24348	1.06273	1.2337	2.19492	1.76557
Cluster CX3a
AS Prss35	1379747_at	0.76302	1.9122	0.959073	0.736149	2.57422	0.69023
Cepbg	1371038_at	1.01928	1.54731	1.06876	1.39452	1.46554	1.31055
Fdx1	1368336_at	0.899095	1.65957	0.980773	0.894734	2.51262	1.21254
Foxq1	1385464_at, 1368550_at	1.07712	1.55898	0.711031	1.22943	1.91899	1.40439
Il1rl1	1370692_at, 1387273_at	1.02869	2.61843	1.31796	0.999719	4.6135	0.984199
LOC498407	1391899_at	0.914262	1.62847	0.978916	0.915489	1.59753	1.18932
Ranbp5 (p)	1396742_at	0.906362	2.03153	1.09279	1.26677	2.72376	1.17567
Rest	1388086_a_at	0.74969	1.83031	0.872442	2.22453	1.63494	1.80292
RGD1560812 (p)	1383001_at, 1383874_at, 1394278_at	1.24106	3.12375	1.19912	1.3853	3.55684	1.27019
Slc2a3	1372326_at, 1387707_at	1.00074	1.51715	1.01544	1.04873	1.6328	0.927646
Thbd	1368901_at, 1375951_at	1.35872	2.06141	1.08038	1.34523	3.30891	2.23826
Twist1	1378165_at, 1387750_at	0.909634	3.31095	1.26252	0.857372	2.8807	0.925283
Unknown (intron Anxa1)	1394451_at	0.601841	2.51902	1.17886	0.84865	1.54453	1.23451
Unknown (intron Baz2b)	1396755_at	0.634913	1.86051	1.10833	0.695584	1.88804	1.18815
Unknown (intron Dusp5)	1375475_at	1.31627	6.65851	1.71029	1.25286	2.8958	0.785731
Unknown (intron Fgfr1)	1379106_at	0.859122	1.59553	1.08411	1.03823	1.90877	1.36055
Unknown (intron Klf14)	1378489_at	1.28832	2.82698	1.32187	0.918834	4.21697	0.881964
Unknown (intron LOC294715)	1390060_at	0.255003	7.53604	0.817298	1.20884	4.66932	1.31278
Unknown (intron Pctk1)	1397112_at	1.06099	1.56228	0.741478	1.02636	1.83157	1.08428
Unknown (intron RGD1564816)	1375490_at	1.29298	1.55252	1.10496	1.15153	2.3697	1.76236
Unknown (no gene)	1373651_at	0.881663	1.90622	0.916311	1.00537	2.46075	1.57734
Unknown (no gene)	1373955_at	0.979419	1.25161	0.965179	0.885781	1.69691	1.00083
Unknown (no gene)	1374610_at	0.884244	1.57404	0.91451	1.22002	5.87866	1.1192
Unknown (no gene)	1376403_at	0.663701	1.87048	1.00013	0.893572	2.48543	1.99817
Unknown (no gene)	1378867_at	0.802169	7.32013	1.2499	0.998992	3.67321	2.40936
Unknown (no gene)	1385028_at	0.834047	1.6344	0.90597	0.671033	1.65771	0.641414
Unknown (no gene)	1393119_at	1.15454	1.92139	1.18427	1.27908	1.86696	1.60491
Unknown (no gene)	1395119_at	0.787384	1.84342	0.926361	0.847596	3.39735	1.00867
Cluster CX3b
Adfp	1390383_at	1.02225	1.30986	0.930964	0.847414	1.80469	0.891959
Adss (p)	1399050_at	1.01979	1.12674	0.876818	0.863044	1.56016	0.955556
Akap12	1368869_at	1.19433	1.19744	1.14343	0.794885	1.77486	0.943715
Anxa3	1367974_at	0.903253	1.0016	0.88702	0.759491	1.83882	0.890394
Arl4c	1375014_at	1.16694	1.17764	1.02168	1.09628	1.83181	0.944386
Arntl	1370510_a_at	1.10299	1.03604	1.00338	1.29043	1.7612	1.00124
AS Adfp	1390850_at	0.923568	1.26041	1.05264	0.58797	2.04277	0.970875
AS Pdgfa	1393494_at	0.948985	1.08119	1.00893	0.748681	2.13159	0.845154
AS Ptrf	1390116_at	0.82853	1.29464	0.905932	0.734473	1.6442	0.972736
AS Spred1	1377743_at	0.839637	1.21267	0.834931	1.0799	1.83357	1.14506
AS Tes	1385706_at	0.787921	1.01488	0.755059	0.371732	1.92943	0.986511
AS Usp42	1385874_at	1.14037	0.984306	1.11853	1.42878	1.5349	1.07069
Atp2b1	1370050_at, 1374702_at, 1386426_at	1.03652	1.05844	0.918255	1.08314	2.00169	1.09102
Bin1	1367779_at	0.941887	1.09779	1.00093	0.927267	1.67004	1.03452
Cav1	1370131_at, 1372111_at, 1393281_at	0.832488	1.468	1.00731	0.750556	1.72777	1.05137
Ccdc85b	1390175_at	1.25417	1.22016	1.13496	0.855679	1.75672	1.05342
Cldn12	1373182_at	0.995278	1.16956	0.825756	0.846493	1.67753	1.0342
Cspg4	1368685_at	1.04142	1.12106	0.99718	0.771491	1.90963	0.79967
Dact2 (p)	1383205_at	1.60199	0.744718	1.16981	1.76821	2.89118	0.752542
Dok5	1383846_at	1.03252	0.884819	1.08032	0.847265	1.9194	1.00192
Efhd2	1374388_at	1.18154	1.11209	1.03131	1.05504	1.79595	1.00839
Eif1a	1397892_at	1.12371	1.16178	1.01303	0.958907	1.6027	0.946639
Eps8 (p)	1383213_at	1.12152	1.06641	1.05762	0.82008	1.58082	0.864739
Gm22	1378113_at	1.11754	1.34678	0.808517	1.60086	2.73734	1.26229
Gprc5b (p)	1371671_at, 1373336_at	1.03839	1.04677	0.924566	0.918089	1.80074	1.07401
Gss	1370365_at	1.00511	1.03096	0.920077	0.808171	1.62568	0.881004
Hmga1	1386325_at, 1388309_at	0.906108	1.16176	1.04531	1.03546	1.88802	1.13313
Hmga2	1375184_at	0.964629	1.21586	1.23354	0.781938	2.43382	0.854109
Il13ra2	1369266_at	0.90876	1.06269	0.942277	0.909854	2.05494	1.02657
Il28ra	1391582_at	1.41903	0.957586	1.12776	0.979266	1.6116	0.652374
Kbtbd5 (p)	1395851_at	0.917088	1.40176	0.728521	1.05276	3.30188	0.889192
Kctd9 (p)	1374582_at	0.968248	1.15581	1.0106	1.03038	1.69347	1.04619
Kifc3	1389374_at	0.890561	0.934117	0.823011	0.825373	1.8952	0.781121
LOC289485	1379659_at	0.88267	0.92979	0.818591	1.03185	1.64111	0.98068
LOC70717	1397848_at	0.887427	0.796475	1.06628	1.01569	2.41426	0.82389
Map2k3	1388858_at	1.10252	1.4354	1.10743	1.04461	2.92577	1.26944
Mast2 (p)	1388399_at	0.868591	1.07547	0.900563	0.89456	1.58929	1.11539
Mgat4a	1396096_at	0.962467	1.12666	1.02086	0.982171	1.59673	0.964127
Nrg1	1371211_a_at	1.33436	1.20293	2.08491	1.50158	4.16925	1.48275
Pdgfa	1370427_at, 1379375_at	1.19533	1.06044	1.02935	1.17398	2.04862	1.08551
Pdlim4	1387153_at	1.11997	1.02803	1.24954	0.845259	1.65093	0.844801
Pelo	1371684_at	1.07364	1.29323	1.08022	1.05933	2.06535	1.09965
Ppm2c	1368910_at	1.00879	1.3698	1.01313	0.97165	2.55892	0.830774
Prmt6	1374713_at	1.1755	1.07579	0.987633	1.29623	1.62074	0.982259
Ptprn	1370362_at	1.00304	1.01531	0.876679	1.03752	1.61253	1.10722
Pvrl3 (p)	1397363_at	1.12882	1.1486	0.995766	1.03101	1.6472	1.05357
Ramp3	1387389_at	1.58413	1.40047	1.58932	0.902561	1.95291	0.766406
Rasgrp3	1390159_at	0.847391	1.09343	0.912329	0.888604	1.53616	1.09909
Rdh10	1393351_at	1.4119	0.812632	0.850134	1.32537	1.78439	0.80206
RGD1307036 (p)	1389203_at	1.20033	1.32116	0.909783	0.817895	2.13683	0.890774
RGD1307396 (p)	1395765_at	1.06889	0.925427	0.749445	0.793864	1.66522	0.652487
RGD1562136 (p)	1373049_at	0.885762	0.90285	0.701549	0.70927	1.84132	0.607332
Rgs7bp	1383726_at	0.93267	1.04813	0.937669	0.855889	1.94746	1.11309
Rod1	1387432_at	0.953884	1.46775	1.10553	1.3328	1.73071	1.08991
Rrs1	1376065_at	1.16606	0.943048	1.01433	1.15042	1.91255	1.05451
Samd4b	1386856_a_at	0.865635	1.01449	0.78643	0.86278	1.59023	1.04451
Sdc1	1367849_at, 1376062_at	1.18406	1.24284	0.994296	0.787816	2.32698	0.579089
Slc23a1	1376969_at	1.14893	1.04908	0.962049	1.05977	1.53341	1.07958
Slc30a1	1369099_at, 1383253_at, 1383632_at	1.14641	1.07908	0.808686	1.35019	1.69802	0.99541
Slc35e4	1387942_at	1.09385	1.03491	0.924848	0.935954	1.71483	0.893051
Slc41a2 (p)	1379805_at	1.07644	1.1182	0.884469	1.068	1.56392	1.06025
Slc7a1	1368391_at, 1368392_at, 1387167_at	0.926633	1.40812	0.953716	0.880584	2.34606	1.0405
Slitl2	1389271_at	1.15096	1.1217	1.06071	1.32114	1.63255	1.07338
Socs5	1379271_at, 1390555_at	1.05104	1.26345	0.783188	0.848657	1.64464	0.672778
Sox11	1375661_at, 1383210_at, 1387275_at	1.03827	1.29582	0.940862	1.07091	2.70894	1.00438
Sphk1	1368254_a_at	1.34361	0.867477	1.13172	1.29812	2.28654	1.09259
Spire1 (p)	1380002_at	0.946102	0.96773	0.894073	1.21571	1.95961	1.12617
Spsb1 (p)	1379611_at	1.37722	0.893308	1.18332	1.80034	1.94387	1.10466
Steap2 (p)	1378295_at	0.822571	1.4124	0.892941	0.859459	1.59132	1.00778
Tes	1389409_at	0.882172	1.42099	0.969435	1.00924	2.44013	1.25919
Tjp2	1370940_at	1.19704	0.971019	0.878163	0.834094	1.57607	1.07717
Tmem26 (p)	1395055_at	1.36636	1.47993	1.2615	1.59052	5.70949	1.7715
Tmem43	1373595_at	0.945577	1.1087	0.919636	0.852583	1.64815	0.898537
Tspan5	1377089_a_at, 1380725_at, 1394316_a_at	0.999089	1.057	0.832764	0.908258	3.33152	1.02599
Uck2	1374893_at, 1383945_at	1.06357	1.05283	0.947398	0.92155	1.70735	1.02606
Ugcg	1387975_at	1.67211	1.08596	1.17124	1.35405	1.9272	1.07932
Uhmk1	1372442_at	0.962851	1.22614	0.912579	0.700781	1.70039	0.95652
Unknown (intron Atp2b1)	1380195_at	1.21244	1.35581	1.28	1.03156	1.70585	1.13201
Unknown (intron Col18a1)	1381635_at	0.895614	0.881522	0.819262	0.994373	1.57114	0.71747
Unknown (intron Col18a1)	1398394_at	1.01563	0.897062	0.692764	1.07754	2.41581	0.779161
Unknown (intron DKFZp564D0478)	1397041_at	0.965247	0.995723	1.2065	1.31167	1.563	0.981442
Unknown (intron Map1b)	1395172_at	0.678652	1.25963	0.891423	0.940971	1.93723	0.867229
Unknown (intron Map6)	1377799_at	1.02425	1.04029	0.930391	1.38709	2.04543	0.953098
Unknown (intron MGC36325)	1393097_at	0.847196	0.965875	0.646084	0.770421	1.79392	0.741602
Unknown (intron Nudt6)	1386552_at	0.875994	1.2454	1.03257	1.17358	3.34001	0.822916
Unknown (intron Tm9sf4)	1396531_at	1.04621	0.955832	1.13615	1.03201	1.5252	0.974988
Unknown (no gene)	1371699_at	0.935601	0.945314	0.810138	0.736605	1.69238	0.705527
Unknown (no gene)	1374514_at	0.756617	1.20166	0.786472	0.682443	1.55796	1.05104
Unknown (no gene)	1374710_at	0.901552	1.2434	0.879877	0.810343	1.89339	0.960702
Unknown (no gene)	1375358_at	1.06307	0.966453	0.902369	1.06488	1.52385	1.03384
Unknown (no gene)	1375561_at	0.681315	1.33902	0.801396	0.8279	1.69277	0.969305
Unknown (no gene)	1376435_at	0.947745	1.20278	0.620053	1.18904	2.30098	0.795237
Unknown (no gene)	1376645_at	1.14113	0.768822	0.901242	0.895912	2.34165	0.833327
Unknown (no gene)	1377151_at	1.04465	1.09532	0.902184	1.03067	1.83982	0.953065
Unknown (no gene)	1377551_at	0.953101	1.11228	1.00247	0.898765	1.91405	1.067
Unknown (no gene)	1378183_at	1.21162	1.40288	1.26728	0.943932	1.61361	1.11681
Unknown (no gene)	1379897_at	0.861707	1.06787	0.873046	0.87335	1.5354	0.755234
Unknown (no gene)	1380850_at	0.400352	0.677872	0.587345	0.421969	2.81454	0.916458
Unknown (no gene)	1382882_x_at	0.685943	0.65872	0.583894	0.896854	2.17558	1.11379
Unknown (no gene)	1384743_at	0.695024	0.981066	0.56586	0.628044	1.76991	0.5074
Unknown (no gene)	1385608_at	1.0756	1.16781	1.03038	1.21302	1.65225	1.09942
Unknown (no gene)	1386890_at	1.00059	1.28212	1.04834	0.88344	1.60854	1.06122
Unknown (no gene)	1391674_at	1.25075	1.28653	2.27967	0.822414	1.80687	0.738914
Unknown (no gene)	1392166_at	0.840632	0.883409	1.03177	1.28613	2.12821	1.17439
Unknown (no gene)	1394559_at	0.901057	1.29645	0.884296	1.04928	1.54431	1.1032
Unknown (no gene)	1395499_at	0.979714	1.11717	1.12526	0.863791	1.64954	1.03716
Unknown (no gene)	1395615_at	1.06596	1.25769	0.944419	0.954259	1.98557	0.965221
Unknown (no gene)	1397215_at	1.00352	0.963433	0.949224	0.857309	1.68835	0.9924
Unknown (no gene)	1397766_at	0.937945	1.09363	0.903123	0.885899	5.63558	0.845477
