# Supplementary material for: Temporal regulation of expression of immediate early and second phase transcripts by endothelin-1 in cardiomyocytes
Source: Genome Biol. 2008 Feb 14;9(2):R32. doi: 10.1186/gb-2008-9-2-r32 (PMC2374717; doi:10.1186/gb-2008-9-2-r32)
Supplement: Additional data file 5 — RNAs that were variably expressed at 1 h, clustered according to their distribution in polysome or total RNA pools. [file gb-2008-9-2-r32-S5.xls]

## Sheet: Sheet1
Gene symbol	Probeset(s)	Control	Control	ET-1	ET-1
		Total RNA	Polysome RNA	Total RNA	Polysome RNA
Upregulated RNAs
Cluster PU1
Adamts1	1368223_at	0.848013	0.489275	2.07059	1.09512
AS Plk2	1398037_at	0.846948	0.526552	2.14805	1.0843
Ccnl1	1368050_at	0.956102	0.450213	1.79794	0.997069
Cmya1 (p)	1389119_at	0.922828	0.490369	1.7587	0.97036
Hmgcr	1375852_at, 1387848_at	0.841298	0.465763	1.67884	0.882162
Oldlr1	1368683_at	0.896852	0.563924	1.78148	0.848781
Pcdh20 (p)	1385229_at	1.00731	0.477539	1.57715	0.8646
Rest	1388086_a_at	0.88773	0.519652	1.62483	0.858062
Synpo2	1384160_at	0.953221	0.511115	1.54648	0.648234
Thbs1	1374529_at, 1394109_at	0.790563	0.272986	1.99623	1.18518
Unknown (intron Creb5a)	1390618_at	0.825324	0.3423	1.77029	0.952207
Unknown (intron Dusp5)	1375475_at	0.798417	0.288379	5.31627	0.690426
Unknown (no gene)	1396435_at	0.942444	0.597801	1.7356	0.668932
Zfp655	1385059_at, 1398536_at	0.865663	0.569818	1.61273	0.896422
Cluster PU2
Abra	1390881_at	0.557737	0.387364	1.3401	1.22587
Akap2	1385566_at, 1386764_at	0.639341	0.579635	1.44365	1.50961
Anxa1	1367614_at	0.734791	0.752982	1.20429	1.36106
Arc	1387068_at	0.441333	0.541898	2.39789	3.06904
Arhgef3 (p)	1377750_at	0.669644	0.874456	1.70155	2.15053
Arid5a	1379311_at, 1397437_at	0.675241	0.843604	1.28792	1.65855
Arid5b (p)	1372964_at, 1382312_at	0.744539	0.714186	1.33789	1.41717
AS Dusp6	1382778_at	0.622725	0.91798	1.37303	1.89127
AS Foxc1	1383905_at	0.776545	0.869987	1.16817	1.41529
AS Id4	1385923_at	0.80874	0.915834	1.28986	1.87926
AS Klf5	1385961_at	0.796108	0.533877	1.97417	2.20143
AS Ptgs2	1375986_at	0.795979	0.928011	1.21701	1.28264
AS Rnd3	1386062_at	0.740235	0.709676	1.15987	1.41847
AS Tnfaip6	1371193_at	0.48907	0.504913	1.3292	1.53626
AS Tsc22d2	1382171_at	0.758931	0.69592	1.82091	1.86129
Axud1	1389402_at	0.279048	0.341844	1.99329	2.87749
Bdkrb1	1369807_at	0.619955	0.799649	1.33841	1.5533
Bmp2	1368945_at, 1398270_at	0.629428	0.733777	1.32758	1.72821
Btbd14b	1387443_at	0.832643	0.906566	1.29647	1.00031
Cav1	1370131_at	0.697315	0.650997	1.21688	0.89983
Cepbg	1371038_at	0.683187	0.908101	1.0571	1.20925
Ch25h	1380063_at	0.218403	0.268513	2.00074	2.63415
Cited2	1367601_at, 1367602_at	0.405626	0.522274	1.66253	2.42122
Coq10b	1373866_at	0.548004	0.702058	1.36377	1.81011
Crem	1369737_at, 1393550_at, 1393550_at	0.624266	0.896635	1.2861	1.70919
Ctgf	1367631_at	0.741459	0.733287	1.30882	1.32314
Dnajb4	1372722_at	0.627316	0.596435	1.36659	1.31548
Dnajc5	1369813_at	0.842987	0.985245	1.28172	1.18336
Dusp10 (p)	1394028_at	0.764932	0.855914	1.38446	1.56873
Edn1	1369519_at	0.74017	1.04266	1.216	1.33096
Efnb2	1383353_at	0.72588	1.04796	1.15684	1.64319
Egr3	1369545_at, 1392791_at	0.429851	0.52281	2.24719	2.96081
Enah	1396450_at	0.87281	1.02788	1.35899	1.1531
Enc1	1384687_at	0.777849	0.785443	1.31197	1.16117
Epha2 (p)	1374143_at	0.712366	0.555874	1.45616	1.11379
Errfi1	1373093_at	0.32776	0.435212	1.8471	2.27114
F3	1369182_at	0.495181	0.463057	2.63014	1.94849
Fgl2	1370623_at, 1383516_at, 1386637_at, 1392894_at	0.766929	0.799005	1.48437	1.64253
Fosl2	1375693_at, 1387530_a_at	0.77463	0.74749	1.2593	1.21283
Fst	1372750_at, 1387843_at	0.412987	0.501996	1.48517	1.86181
Gch	1387221_at	0.751623	0.939928	1.26655	1.66452
Gclc	1370688_at	0.865992	0.766639	1.35254	1.18983
Gem (p)	1382351_at	0.796857	0.880129	1.31521	1.65028
Has2	1387548_at	0.312646	0.246753	2.35768	2.11153
Hbegf	1368983_at	0.540134	0.613656	1.42706	1.65099
Herc4	1395012_at	0.751134	0.535469	1.53523	1.04167
Homer1	1370454_at	0.830699	0.865389	1.64212	1.54179
Hspa1a/1b	1368247_at, 1370912_at	0.516695	0.414384	1.52937	1.31757
Idi1	1368878_at, 1388872_at	0.737858	0.914637	1.1418	1.45833
Ier3	1388587_at	0.738604	0.940661	1.1571	1.42472
Ier5	1389882_at, 1389355_at	0.43261	0.401713	1.85949	1.67763
Ifrd1	1367795_at	0.441933	0.659992	1.82034	2.72185
Il1rl1	1387273_at	0.541111	0.616762	1.93162	1.83126
Inhba	1369012_at, 1383486_at	0.526055	0.6393	1.69823	2.41267
Irs2	1371091_at	0.842979	0.613	1.90311	1.36176
Jun	1369788_s_at, 1374404_at, 1389528_s_at	0.710662	0.761142	1.82753	2.52423
Junb	1387788_at	0.691635	0.917295	1.19265	1.51298
Klf5	1368363_at, 1394039_at	0.600821	0.505641	1.5992	1.41182
Lif	1368804_at, 1393728_at	0.48928	0.418963	1.72674	1.53436
Lmcd1 (p)	1376632_at	0.629375	0.79836	1.58634	1.98546
Lmna	1368054_at	0.781563	0.807402	1.24178	1.0577
Lmod2	1377610_at	0.883265	0.603003	1.90975	1.62796
Manea	1387570_at	0.827732	0.565211	1.40615	0.941367
Mcl1	1372520_at	0.786719	0.978168	1.18012	1.43191
Mdm2 (p)	1383485_at, 1384427_at	0.738652	0.626648	1.55795	1.25752
Myc	1368308_at	0.466395	0.573523	1.96345	2.14048
Nfkbiz (p)	1378032_at	0.487219	0.344984	1.48385	1.36377
Nr4a1	1386935_at	0.13853	0.145976	2.43068	2.92114
Nr4a2	1369007_at	0.362533	0.399154	1.85484	2.11634
Nr4a3	1369067_at, 1393389_at	0.161097	0.129369	2.66773	2.56688
Otud1	1384254_at	0.480265	0.402448	2.22045	2.24414
Pard6b (p)	1383224_at	0.595735	0.665182	1.96651	2.25087
Per2	1368303_at	0.800149	0.638199	1.47093	1.18755
Phlda1	1368860_at	0.290977	0.341878	1.81174	2.51867
Pi4k2b	1384950_at	0.713574	1.00296	1.16276	1.17656
Pim1	1369862_at	0.795531	0.739935	1.32871	1.3178
Plk2	1368106_at	0.510898	0.478226	1.80066	1.70803
Ppp1r12b	1382570_at	0.861673	0.675378	1.3526	1.01136
Prdm2	1377858_at	0.818089	0.748285	1.36245	1.23811
Prkab2	1369271_at	0.799188	0.98738	1.20485	1.30732
Prkx	1398143_at	0.859665	0.884104	1.38886	0.941866
Ptgs2	1368527_at	0.157871	0.105138	1.66766	1.6352
PVR	1370177_at	0.704883	0.826702	1.52906	1.93732
Rasl11b	1383322_at	0.554888	0.794523	1.30199	1.65594
RGD1565927 (p)	1376937_at	0.773902	0.640814	1.3199	1.17301
Ripk2	1381279_at	0.612468	0.86198	1.32157	1.78342
Rnd3	1376066_at, 1394077_at	0.686703	0.748718	1.35249	1.2895
Runx1	1390364_at	0.789466	1.03243	1.21786	0.981984
Serpine1	1368519_at, 1392264_s_at	0.187394	0.231784	3.86162	2.9316
Sgk	1367802_at	0.649611	0.722487	1.45988	2.14111
Slc20a1	1370314_at	0.756506	0.661969	1.16411	1.11006
Snf1lk	1368596_at	0.668998	0.72566	1.34757	1.25749
St6galnac3	1368882_at	0.735943	0.895886	1.1851	1.06914
Stc1	1377404_at, 1386530_at, 1387623_at, 1396101_at	0.717187	0.765219	1.33541	1.19585
Tfpi2	1377340_at	0.685334	0.668662	1.40899	1.3482
Tgfb3	1367859_at	0.727902	1.07591	1.18756	1.51986
Thbd	1368901_at, 1375951_at	0.812899	0.579695	1.67326	1.27603
Timp3	1368989_at, 1372926_at, 1389836_a_at	0.744495	0.880566	1.18846	1.33906
Tiparp (p)	1374446_at	0.890664	0.71067	1.35332	1.20673
Tnfaip3	1385641_at	0.552088	0.456623	1.33402	1.47905
Tnfaip6	1371194_at	0.453282	0.324758	1.92464	1.47028
Tollip (p)	1378572_at	0.765315	0.984776	1.18033	1.1788
Trib1	1371019_at	0.480816	0.583977	1.37989	1.52936
Unknown (intron Cacna2d1)	1381864_at	0.57302	0.60011	1.21942	1.18622
Unknown (no gene)	1370141_at	0.811544	0.725533	1.25927	1.24925
Unknown (no gene)	1373106_at	0.76541	0.939311	1.21103	1.669
Unknown (no gene)	1373232_at	0.737959	1.0566	1.126	1.13877
Unknown (no gene)	1373679_at	0.819207	0.601089	1.53158	1.27016
Unknown (no gene)	1377869_at	0.265321	0.3078	2.56536	3.17241
Unknown (no gene)	1379477_at	0.741446	0.932407	1.13025	1.31544
Unknown (no gene)	1379584_at	0.738994	0.707078	1.36362	1.52007
Unknown (no gene)	1379666_at	0.677025	0.91563	1.15643	1.67145
Unknown (no gene)	1379714_at	0.647822	0.721006	1.38371	1.59594
Unknown (no gene)	1379910_at	0.675652	0.937882	1.46838	1.55073
Unknown (no gene)	1380772_at	0.690439	0.877101	1.47756	2.10359
Unknown (no gene)	1384892_at	0.7507	0.631966	1.34038	1.30083
Unknown (no gene)	1386065_at	0.650517	0.730766	1.25411	1.67338
Unknown (no gene)	1386662_at	0.757285	0.883096	1.22345	1.72383
Unknown (no gene)	1388589_at	0.647737	0.60999	1.47312	1.26947
Unknown (no gene)	1389877_at	0.882868	0.838529	1.32909	0.965524
Unknown (no gene)	1390458_at	0.804858	0.890929	1.22959	1.14549
Unknown (no gene)	1391643_at	0.519232	0.756926	1.29426	2.32551
Unknown (no gene)	1392108_at	0.661571	0.647924	1.56777	1.6797
Unknown (no gene)	1393119_at	0.651863	0.909401	1.25248	1.65989
Unknown (no gene)	1394527_at	0.757722	0.912569	1.17422	1.43693
Unknown (no gene)	1395119_at	0.726045	0.821115	1.33841	1.9622
Zfand5	1375130_at, 1388868_at	0.708121	0.718128	1.28465	1.43631
Zfp281	1382642_at, 1385869_at	0.711287	0.58204	1.71853	1.31139
Zfp36	1387870_at	0.542431	0.45944	1.51499	1.6975
Zfp36l2	1389851_at	0.768541	0.845646	1.2989	1.38137
Zfp697	1373680_at	0.721373	0.747411	1.42354	1.51554
Zyx	1388130_at	0.747882	0.883612	1.12363	1.27721
Cluster PU3
Cdkn1a	1387391_at	0.602718	0.960328	1.16664	1.25289
Dnajb1 (p)	1383302_at	0.68777	1.05067	1.07039	1.53767
Dusp6	1377064_at, 1387024_at	0.458981	0.83445	1.27882	1.74563
Egr1	1368321_at	0.361312	0.739624	1.61281	1.91773
Egr2	1387306_a_at, 1398266_a_at	0.339666	0.572318	2.88703	2.81905
Emp1	1369736_at, 1371527_at	0.641814	1.05425	1.26865	1.61183
Gadd45a	1368947_at	0.663496	1.03057	1.06364	1.5081
Gadd45b	1372016_at	0.69598	1.08136	1.09204	1.55463
Itpkc	1373623_at	0.705585	1.09287	1.09947	1.49847
LOC298201	1397636_at	0.619947	0.99796	1.08068	1.28506
Mobkl2b (p)	1372904_at, 1384900_at	0.614346	0.947142	1.14771	1.59202
Phka2	1385528_at	0.472146	0.781725	1.21631	1.23206
Plaur	1387269_s_at	0.576898	0.901179	1.62441	2.3088
Rbm15	1395129_at	0.707588	1.20155	1.16144	1.60697
Rgs2	1368144_at, 1387074_at	0.327441	0.547218	1.67082	2.33775
Sat	1371774_at	0.608686	1.01103	1.14841	1.41894
Unknown (no gene)	1367894_at	0.649985	1.00295	0.993888	1.38946
Unknown (no gene)	1382567_at	0.568204	1.08117	1.0647	1.17408
Unknown (no gene)	1394465_at	0.593344	1.09186	1.2571	0.808555
Cluster PU4
Fbxo30	1382059_at	0.934536	0.523458	1.53674	1.06187
Fbxo30	1392747_at	0.886949	0.544604	1.38243	1.03474
Htr2a	1369125_at	0.785866	0.509623	1.42398	0.989173
Il6	1369191_at	0.326886	0.198911	1.82396	1.80177
RGD1311381 (p)	1394745_at	0.850562	0.555319	1.4276	0.978113
Serpinb2	1368487_at	0.140342	0.0760546	1.51452	1.21621
Unknown (intron Plagl1)	1393782_at	0.838221	0.530856	2.02387	1.66847
Unknown (intron Thrap1)	1378447_at	0.711539	0.455587	1.88101	1.46304
Unknown (no gene)	1371350_at	0.775176	0.495395	1.47928	1.21535
Unknown (no gene)	1387737_at	0.747609	0.448614	1.74562	1.05658
Cluster PU5
Areg	1369871_at	0.274533	0.331728	2.03848	3.40753
AS Pim1	1374429_at	0.748556	0.94926	1.3452	2.20028
Btg2	1386994_at, 1386995_at	0.309806	0.415654	1.86544	3.07374
Cdc42ep3 (p)	1375910_at	0.683675	1.0199	1.14226	1.76232
Cyr61	1368290_at	0.555523	0.754109	3.28669	5.10709
Dusp1	1368146_at, 1368147_at	0.603431	0.776153	1.84044	2.64155
Dusp5	1368124_at	0.371974	0.521214	1.58097	2.38569
Egr4	1387442_at	0.072174	0.0811171	3.62543	6.41516
Ereg	1369587_at, 1385150_at	0.533305	0.54734	1.67191	2.59496
Fos	1375043_at	0.263201	0.344443	2.57411	4.46856
Fosl1	1368489_at	0.351273	0.487088	1.68311	2.61906
Nfil3	1368488_at	0.460363	0.664554	1.55742	2.56891
RGD1560812 (p)	1383001_at, 1383874_at, 1394278_at	0.551096	0.698388	1.66391	3.19114
RGD1564664 (p)	1381923_at	0.784062	0.849361	1.2927	2.36082
Siah2	1387408_at	0.654139	0.967184	1.09467	1.87052
Spry2	1374864_at	0.685611	0.885925	1.45038	2.20805
Unknown (intron Srxn1)	1384331_at	0.458173	0.513032	2.15841	3.23782
Unknown (no gene)	1390814_at	0.628081	0.976847	1.15495	2.23768
Unknown (no gene)	1399081_at	0.699553	0.887823	1.3825	1.93806
Zfand2a	1373767_at	0.678001	0.949725	1.06582	1.94146
Cluster PU6
AS Prss35	1379747_at	0.267816	0.783834	0.497661	0.944229
Atf3	1369268_at	0.226203	0.417207	2.40208	5.07145
Bcr (p)	1373494_at	0.498157	0.966694	1.32369	2.44085
Bdnf	1368677_at	0.715013	1.10455	1.30916	2.16433
Ccl7	1379935_at	0.657106	0.99161	1.04897	1.70286
Cdr2	1374139_at	0.578116	1.26457	1.01244	2.07951
Chac1 (p)	1389573_at	0.405281	1.01449	1.07363	2.62019
Dusp14 (p)	1373324_at	0.698784	1.42685	1.04972	1.88099
Fdx1	1368336_at	0.610368	1.10582	1.01295	1.83131
FosB	1373759_at	0.0183081	0.0287718	2.82535	4.83416
Gadd45g	1388792_at	0.552674	0.870586	1.33023	2.23
Id4	1375120_at, 1394022_at	0.589346	1.22715	1.01455	2.17942
Ier2	1372389_at	0.450986	0.95405	1.54881	2.91943
Klf2 (p)	1376569_at, 1386041_a_at	0.484031	0.893524	1.69689	4.28078
Klf4	1387260_at	0.449891	0.684156	1.61796	2.88859
Klf6	1387060_at, 1388986_at, 1395557_at	0.400934	0.620723	1.68862	2.49323
LOC311535	1383295_at	0.675016	1.12091	1.15552	2.20428
LOC498407	1391899_at	0.612239	1.24318	0.997013	1.88908
LOC684871	1373403_at	0.459936	0.76566	1.45947	4.40705
Maff	1380229_at	0.456211	1.30336	1.0326	1.89762
Mafk	1372211_at	0.611692	1.10485	1.07774	1.91887
Mllt11	1371692_at	0.647464	1.32176	1.05855	1.71401
Myd116	1370174_at	0.541392	0.955801	1.0822	2.04757
Rassf1	1373989_at	0.708331	1.18088	1.08173	1.88143
Rbm18 (p)	1393569_at	0.608961	1.22303	0.927512	1.47395
RGD1311307	1388945_at	0.54164	1.06108	1.06444	1.83085
RGD1359443	1377938_at	0.666634	1.28232	1.00973	2.24172
Rhob	1369958_at	0.542272	0.900091	1.43376	2.33598
Rnd1	1381533_at	0.452981	0.947534	1.21599	2.23147
Sertad1	1372417_at	0.5128	1.23259	0.984692	2.44938
Slc25a25	1371754_at	0.425348	0.867639	1.44752	2.63139
Srf (p)	1388842_at, 1395378_at, 1374829_at	0.59429	1.00046	1.22109	1.91341
Tnfrsf12a	1371785_at	0.53699	1.03178	1.15181	1.73907
Trib3	1370695_s_at	0.481559	1.98823	0.824883	2.82541
Twist1	1378165_at, 1387750_at	0.512108	0.820627	1.63671	3.24613
Unknown (no gene)	1372510_at	0.432834	0.771841	1.82606	3.47592
Unknown (no gene)	1373525_at	0.56334	0.884876	1.20979	1.93105
Unknown (no gene)	1376275_at	0.608456	0.97284	1.12988	1.76498
Unknown (no gene)	1378754_at	0.525155	0.835219	1.1439	1.81602
Unknown (no gene)	1381341_at	0.519833	0.95725	1.67407	3.08097
Cluster PU7
Dag1	1389105_at	1.12368	0.305601	1.79075	0.459112
Flnc (p)	1396085_at	1.0337	0.374797	1.67638	0.512028
Gja1	1369640_at	0.934199	0.43009	1.8793	0.434776
Gls	1382616_at	1.16652	0.37944	1.80275	0.30066
Ldlr	1388218_at	0.953544	0.261802	1.71229	0.404703
Nolc1	1368033_at	0.930769	0.368154	1.60732	0.522546
Ppp1r12a	1381850_at	1.06783	0.570372	1.61191	0.655783
Slc39a14 (p)	1382919_at	0.961589	0.534734	1.57951	0.617503
Tnc	1373401_at	1.03134	0.327919	1.71992	0.590495
Unknown (intron Actn)	1396539_at	0.971266	0.161428	4.37744	0.352871
Unknown (intron Anxa1)	1394451_at	1.03212	0.150385	2.59992	0.329845
Unknown (intron Brwd1)	1394993_at	0.948949	0.518753	1.51841	0.586289
Unknown (intron Ctnna1)	1390723_at	1.13354	0.25438	2.39945	0.518423
Unknown (intron Enah)	1397449_at	0.990385	0.224445	1.79418	0.466573
Unknown (intron Fgfr1)	1379106_at	1.01067	0.509027	1.61255	0.551937
Unknown (intron Pctk1)	1397112_at	1.04247	0.474421	1.62864	0.278189
Unknown (intron RGD1564816)	1375490_at	1.02645	0.486373	1.59357	0.36984
Unknown (intron RGD1564816)	1377212_at	1.04257	0.689397	1.59865	0.675722
Unknown (intron Serinc3)	1397197_at	0.91519	0.479277	1.64389	0.333372
Unknown (intron Tsc22d2)	1398691_at	0.938482	0.136304	3.50397	0.467247
Unknown (intron Zmynd11)	1392846_at	0.954876	0.247752	1.57404	0.101587
Unknown (no gene)	1371595_at	1.05499	0.23619	2.12405	0.478856
Unknown (no gene)	1373651_at	1.0042	0.380792	1.91423	0.419494
Unknown (no gene)	1374290_at	1.06503	0.421579	1.73657	0.500646
Unknown (no gene)	1376403_at	1.01992	0.57816	1.90774	0.618572
Unknown (no gene)	1378867_at	0.89306	0.354706	6.53732	0.515718
Unknown (no gene)	1379089_at	0.991254	0.198025	1.76507	0.26622
Unknown (no gene)	1380155_at	0.983445	0.433003	2.05062	0.453621
Unknown (no gene)	1385028_at	0.949814	0.545338	1.55238	0.595786
Unknown (no gene)	1397164_at	0.891309	0.207979	1.83706	0.377051
Vcl	1398476_at	0.953051	0.301026	1.68359	0.404586
Vof16	1377778_at	0.991546	0.35378	2.40999	0.372864
ZUBR1	1379025_at	0.90846	0.204204	1.62642	0.175797
Cluster PU8
Actr3	1395886_at	0.898842	0.646104	1.49583	0.876423
Clic4	1387420_at	0.853909	0.715247	1.4572	0.740535
Cttnbp2nl (p)	1382873_at	0.879006	0.718572	1.42266	0.868767
Dnajb5 (p)	1375762_at	0.634072	0.439056	1.42238	0.927965
Epm2aip1 (p)	1381179_at, 1389100_at	0.854453	0.722467	1.54091	0.636183
Hipk3	1369352_at	0.90162	0.836566	1.4112	0.861886
Hk2	1369006_at	0.84914	0.643519	1.65731	0.824336
Icam1	1387202_at	0.664746	0.50763	1.57197	1.00916
Olr1496	1370763_at	0.698869	0.531851	1.39345	0.62469
Ppm1k (p)	1394939_at	0.808777	0.723982	1.3773	0.89191
Slc2a3	1387707_at	0.796661	0.711689	1.34854	0.701309
Tnfrsf11b	1369407_at	0.717053	0.528212	1.47185	0.899174
Unknown (intron Ankrd1)	1391753_at	0.830242	0.641128	1.62922	1.05901
Unknown (intron Fhl1)	1394750_at	0.908612	0.83826	2.47578	1.03986
Unknown (intron Klf14)	1378489_at	0.935539	0.787942	2.64475	0.546275
Unknown (intron Klf14)	1383828_at	0.361452	0.444897	2.72391	1.24566
Unknown (intron LOC294715)	1390060_at	0.857719	0.92041	1.43822	0.619927
Unknown (intron RGD1565556)	1380198_at	0.757376	0.719926	1.17406	0.631532
Unknown (intron Tbc1d1 (p))	1397115_at	0.9095	0.817593	1.42351	0.670233
Unknown (intron Tpm1)	1395350_at	0.904741	0.610716	1.44054	0.772428
Unknown (no gene)	1387667_at	1.05453	0.744331	1.67008	0.647946
Unknown (no gene)	1396755_at	0.696832	0.92318	1.29646	0.850273
Downregulated RNAs
Cluster PD1
Adamts15	1390931_at	1.35845	1.0394	0.874016	0.631265
Adrb1	1383848_at	1.30358	1.48688	0.586519	0.865255
Ccnt2 (p)	1384214_a_at	1.49288	1.14217	0.733826	0.698918
Cyp2u1	1398710_at	1.13486	1.38994	0.657783	0.761899
Fzd7 (p)	1374530_at	1.33131	1.01453	0.886342	0.701808
Hes1	1387036_at	1.36475	1.59667	0.627118	0.805292
Ier5l	1389675_at, 1391026_at	1.58715	2.35292	0.545153	0.766896
Irf1	1368073_at	1.162	1.45555	0.527218	0.663905
Irx3 (p)	1390776_at	1.18743	1.30647	0.710826	0.964917
Kbtbd11	1393793_at	1.26732	1.33667	0.798894	0.972258
KCNE4	1390969_at	1.15215	1.17972	0.689011	0.853312
Kcnj11	1391007_s_at	1.11161	1.59483	0.730436	1.0414
Klf3	1389479_at	1.1062	1.29288	0.663269	0.952052
LOC500110	1391507_at	1.34279	1.70193	0.766883	0.821387
LOC680262/LOC681779	1375988_at	1.07475	1.4147	0.707681	0.954731
LOC686314	1377523_at	1.09954	1.28316	0.690611	0.956731
Nog	1371052_at	1.15458	1.41603	0.753037	0.946507
Npr3	1383644_at	1.31358	1.09515	0.785407	0.985741
Nr0b2	1368376_at	1.03856	1.40652	0.680706	0.954075
Nr1d1	1370816_at	1.21174	1.19765	0.798835	0.847443
Ntf3	1387267_at	1.17732	1.19165	0.684344	0.940913
Nufip2	1383929_at	1.26918	1.05073	0.805715	0.76286
Pde10a	1385381_at	1.29658	0.99836	0.80104	0.852796
Pld1	1370531_a_at	1.10504	1.15567	0.697355	0.838752
Rasl12 (p)	1378484_at	1.17641	1.46679	0.758058	0.872426
Rbak	1384937_at	1.23177	1.16403	0.764414	0.617177
RGD1311203	1388525_at	1.30464	1.31055	0.770191	0.81656
RGD1311955 (p)	1372086_at	1.3418	1.15001	0.808485	0.872336
RGD1359435	1377154_at	1.26883	1.33391	0.741396	0.753321
RGD1561832 (p)	1383969_at	1.11991	1.26737	0.724367	1.03796
RGD1566420 (p)	1379196_at	1.1206	1.54509	0.694089	0.923482
Ris2 (p)	1377967_at	1.09241	1.23812	0.708516	0.995951
Rrad	1367862_at	1.24974	1.39164	0.827171	1.03236
Sall2 (p)	1389437_at	1.14688	1.2878	0.691125	0.959223
Scyl3	1390695_at	1.2718	0.96927	0.845173	0.807831
Sesn1 (p)	1372248_at	1.25297	1.54009	0.710178	0.866677
Socs3	1377092_at	1.20801	1.40069	0.789778	0.85931
Spg20	1372633_at	1.24778	1.36546	0.754839	0.914288
Synpo	1388786_at	1.20396	1.26965	0.760347	0.723799
Unknown (no gene)	1377071_at	1.40521	1.02208	0.92006	0.486706
Unknown (no gene)	1381847_at	1.29408	1.05973	0.853608	0.913619
Unknown (no gene)	1382228_at	1.38803	1.0855	0.857823	0.665131
Unknown (no gene)	1383188_at	1.08172	1.26183	0.713989	0.969873
Unknown (no gene)	1384401_at	1.27032	1.17032	0.845544	0.742895
Unknown (no gene)	1385253_at	1.0603	1.27345	0.638612	0.885388
Unknown (no gene)	1385597_at	1.55514	1.26758	0.42936	0.419759
Unknown (no gene)	1389419_at	1.16271	1.2615	0.691986	0.829729
Unknown (no gene)	1389460_at	1.19055	1.36714	0.737981	1.01813
Unknown (no gene)	1393262_at	1.10226	1.25782	0.713532	1.01172
Unknown (no gene)	1397238_at	1.2673	1.36759	0.749943	1.00837
Unknown (no gene)	1398366_at	1.11159	1.21826	0.697188	0.954584
Zfp278	1372205_at	1.08039	1.23429	0.683014	0.950369
Zfp329	1397467_at	1.29569	1.23837	0.799946	0.917
Zfp354a	1368877_at	1.436	1.17243	0.791797	0.805615
Zfp383	1381065_at	1.296	1.07552	0.859508	0.80196
Zfp46 (p)	1370984_at	1.17499	1.51041	0.710871	0.83347
Zfp553	1389366_at	1.21177	1.58259	0.721969	0.822504
Zfp61	1386793_at, 1398663_at	1.28158	1.36757	0.712305	0.798637
Zfp74	1385911_at	1.21248	1.52114	0.627461	0.914928
Zfp96	1384432_at	1.04109	1.33257	0.58562	0.745243
Cluster PD2
Adi1	1389363_at	0.894002	2.33734	0.558202	2.05501
Aif1	1368558_s_at	0.846654	2.8963	0.485215	2.39987
Atoh8	1373287_at	1.13675	1.88272	0.499303	0.923778
Bambi	1370823_at	1.04715	1.46511	0.65534	1.02146
Bcl3 (p)	1398482_at, 1385627_at	1.17198	1.95483	0.603517	1.01004
Cdc42ep2	1389145_at	1.03539	1.78366	0.689016	1.07592
Cebpd	1368813_at, 1387343_at	1.12721	1.94368	0.601096	0.961126
Chst1	1384192_at	0.841809	2.74234	0.494589	2.14609
Ddit4	1368025_at	1.67031	3.24261	0.44725	1.01103
Dok1	1384292_at	0.929462	1.21369	0.603408	1.21538
Fbxo32	1392633_at	0.999739	1.37751	0.540544	1.09034
Fkhl18	1389404_at	0.967212	1.87362	0.637826	1.24718
Frat1	1382774_at	0.992567	2.20117	0.63284	1.70249
Fut4	1373838_at	1.04297	1.43021	0.686282	1.05465
Giyd2	1378215_at	1.00851	1.3947	0.670256	1.17749
Hps6	1381919_at	1.03162	2.034	0.567456	1.13669
Irx5	1386823_at	1.16098	1.59651	0.686339	1.05781
Kctd2 (p)	1389988_at	0.954733	1.8006	0.613877	1.49306
Klf11	1379914_at	0.984054	1.5229	0.616581	1.12415
Klf15	1368249_at	1.33977	2.14385	0.577346	0.945312
LOC362564	1383422_at	0.853624	1.42709	0.387325	1.32136
Lysmd4	1372060_at	0.956348	2.09848	0.546339	1.14799
Nfkbia	1389538_at	1.03874	1.76599	0.686058	1.33462
Parp16	1374693_at	1.08808	1.76369	0.558525	0.934638
Ppp1r3b	1384262_at	1.5445	2.23199	0.715526	1.09181
RGD1304910 (p)	1372699_at	1.3062	2.64565	0.533608	1.41711
RGD1305464	1390249_at	1.09786	1.42888	0.666288	1.08156
RGD1562228 (p)	1374416_at	0.958534	2.14926	0.637203	1.56782
Smad6 (p)	1394025_at	1.00762	1.89385	0.65563	1.15285
Snai1	1373219_at	1.55625	2.95252	0.481743	0.67957
Snai2	1383589_at	0.992371	1.63294	0.615618	1.11525
Tigd2	1390928_at	1.01113	1.54956	0.562979	1.14298
Tmcc3	1390832_at	0.972621	1.60552	0.629195	1.05549
Trim65	1391027_at	1.06322	1.65299	0.698159	1.12775
Unknown (intron to NCoA-62)	1383659_a_at	1.00231	2.21538	0.652143	1.88441
Unknown (no gene)	1374243_at	1.05633	1.23757	0.626713	1.06227
Unknown (no gene)	1383058_at	1.06709	2.45551	0.60179	1.14948
Unknown (no gene)	1383977_a_at	1.10854	1.59578	0.263206	0.825547
Unknown (no gene)	1385239_at	1.28229	1.49621	0.614738	1.1707
Unknown (no gene)	1389084_at	0.953208	1.23213	0.436132	1.10442
Unknown (no gene)	1391741_a_at	0.991818	1.73787	0.607042	1.18334
Unknown (no gene)	1393153_at	1.10574	1.70311	0.651101	1.00667
Cluster PD3
Unknown (intron Fabp3)	1376522_at	1.58349	0.902281	0.779203	0.579706
Unknown (intron Itm2b)	1391171_at	1.61152	0.807223	1.00796	0.796508
Unknown (no gene)	1380904_at	1.35135	0.88265	0.702143	0.845268
Unknown (no gene)	1391630_at	1.52175	0.867615	0.895539	0.757918
Zbtb1	1380914_at, 1393652_at	1.66568	0.947747	0.837734	0.642186
Zfp87	1382362_at	1.4867	0.978764	0.954352	0.739689
Cluster PD4
Unknown (intron Aco2)	1378945_at	1.72102	0.0427615	0.930457	0.0572913
Unknown (intron Ahdc1)	1380858_at	1.43742	0.318726	0.934473	0.269706
Unknown (intron Cdon)	1385506_at	1.6796	0.501793	1.02094	0.57087
Unknown (intron Csnk2a1)	1392650_at	1.59273	0.321147	1.04343	0.176701
Unknown (intron Mgp)	1392578_at	2.80993	0.552363	0.959612	0.455736
Unknown (intron Tia1)	1374786_at	2.0504	0.354424	0.816529	0.335672
Unknown (intron to Baz2b)	1396775_at	1.90182	0.251801	1.16799	0.475407
Unknown (intron to Dscr1l1)	1398560_at	2.29553	0.59133	0.879569	0.272485
Unknown (no gene)	1379881_at	1.49428	0.818135	0.946398	0.493157
Unknown (no gene)	1382882_x_at	2.27565	0.0938776	1.49902	0.0970374
Unknown (no gene)	1391863_at	2.83233	0.0813756	0.776463	0.121946
